# Supplementary material for: Proteomics and secreted lipidomics of mouse-derived bone marrow cells exposed to a lethal level of ionizing radiation
Source: Sci Rep. 2023 May 31;13:8802. doi: 10.1038/s41598-023-35924-9 (PMC10232516; doi:10.1038/s41598-023-35924-9)
Supplement: Supplementary file 1 — Supplementary Information 1. [file 41598_2023_35924_MOESM1_ESM.xlsx]

## Sheet: FIA
Supplemental Table S1. MRM transitions and mass spectrometry parameters for lipidome analysis.
	ID	Chemical Formula	Monoisotopic MW	Q1 Mass (Da)	Q3 Mass (Da)	DP (volts)	EP (volts)	CE (volts)	CXP (volts)
1	lysoPC a C14:0	C22H46NO7P	467.301	468.3	184	79	10	30	15
2	lysoPC a C16:1	C24H48NO7P	493.317	494.3	184	79	10	30	15
3	lysoPC a C16:0	C24H50NO7P	495.332	496.3	184	81	10	31	15
4	lysoPC a C17:0	C25H52NO7P	509.348	510.3	184	82	10	31	15
5	lysoPC a C18:2	C26H50NO7P	519.332	520.3	184	82	10	31	15
6	lysoPC a C18:1	C26H52NO7P	521.348	522.3	184	82	10	31	15
7	lysoPC a C18:0	C26H54NO7P	523.364	524.3	184	85	10	31	15
8	lysoPC a C20:4	C28H50NO7P	543.332	544.3	184	85	10	31	15
9	lysoPC a C20:3	C28H52NO7P	545.348	546.3	184	87	10	31	15
10	lysoPC a C24:0	C32H66NO7P	607.458	608.4	184	96	10	33	15
11	PC aa C24:0	C32H64NO8P	621.437	622.4	184	98	10	33	15
12	lysoPC a C26:1	C34H68NO7P	633.473	634.4	184	98	10	33	15
13	lysoPC a C26:0	C34H70NO7P	635.489	636.5	184	101	10	34	15
14	PC aa C26:0	C34H68NO8P	649.468	650.5	184	103	10	35	15
15	lysoPC a C28:1	C36H72NO7P	661.505	662.5	184	103	10	35	15
16	lysoPC a C28:0	C36H74NO7P	663.52	664.5	184	105	10	35	15
17	PC aa C28:1	C36H70NO8P	675.484	676.5	184	106	10	35	15
18	PC ae C30:2	C38H74NO7P	687.52	688.5	184	108	10	36	15
19	SM (OH) C14:1	C37H73N2O7P	688.516	689.6	184	108	10	36	15
20	PC ae C30:1	C38H76NO7P	689.536	690.5	184	109	10	36	15
21	PC ae C30:0	C38H78NO7P	691.552	692.6	184	111	10	37	15
22	SM C16:1	C40H80N2O6P	715.575	701.6	184	111	10	37	15
23	PC aa C30:2	C38H72NO8P	701.5	702.5	184	111	10	37	15
24	SM C16:0	C39H80N2O6P	703.575	703.6	184	112	10	37	15
25	PC aa C30:0	C38H76NO8P	705.531	706.5	184	114	10	37	15
26	PC ae C32:2	C40H78NO7P	715.552	716.6	184	114	10	37	15
27	SM (OH) C16:1	C39H77N2O7P	716.547	717.6	184	114	10	38	15
28	PC ae C32:1	C40H80NO7P	717.567	718.6	184	115	10	38	15
29	PC aa C32:3	C40H74NO8P	727.515	728.5	184	117	10	38	15
30	SM C18:1	C41H81N2O6P	728.583	729.6	184	117	10	38	15
31	PC aa C32:2	C40H76NO8P	729.531	730.5	184	117	10	38	15
32	SM C18:0	C41H84N2O6P	731.607	731.6	184	117	10	38	15
33	PC aa C32:1	C40H78NO8P	731.547	732.6	184	118	10	39	15
34	PC aa C32:0	C40H80NO8P	733.562	734.6	184	119	10	39	15
35	PC ae C34:3	C42H80NO7P	741.567	742.6	184	120	10	39	15
36	PC ae C34:2	C42H82NO7P	743.583	744.6	184	120	10	39	15
37	PC ae C34:1	C42H84NO7P	745.599	746.6	184	121	10	39	15
38	PC ae C34:0	C42H86NO7P	747.614	748.6	184	122	10	40	15
39	PC aa C34:4	C42H76NO8P	753.531	754.5	184	122	10	40	15
40	SM C20:2	C43H83N2O6P	754.599	755.6	184	123	10	40	15
41	PC aa C34:3	C42H78NO8P	755.547	756.6	184	123	10	40	15
42	PC aa C34:2	C42H80NO8P	757.562	758.6	184	123	10	40	15
43	PC aa C34:1	C42H82NO8P	759.578	760.6	184	125	10	41	15
44	PC ae C36:5	C44H80NO7P	765.567	766.6	184	125	10	41	15
45	PC ae C36:4	C44H82NO7P	767.583	768.6	184	126	10	41	15
46	PC ae C36:3	C44H84NO7P	769.599	770.6	184	126	10	41	15
47	PC ae C36:2	C44H86NO7P	771.614	772.6	184	127	10	41	15
48	PC ae C36:1	C44H88NO7P	773.63	774.6	184	127	10	41	15
49	PC ae C36:0	C44H90NO7P	775.645	776.7	184	128	10	42	15
50	PC aa C36:6	C44H76NO8P	777.531	778.5	184	128	10	42	15
51	PC aa C36:5	C44H78NO8P	779.547	780.6	184	128	10	42	15
52	SM C22:3	C45H85N2O6P	780.615	781.6	184	129	10	42	15
53	PC aa C36:4	C44H80NO8P	781.562	782.6	184	129	10	42	15
54	PC aa C36:3	C44H82NO8P	783.578	784.6	184	130	10	42	15
55	PC aa C36:2	C44H84NO8P	785.593	786.6	184	130	10	42	15
56	PC aa C36:1	C44H86NO8P	787.609	788.6	184	131	10	43	15
57	PC aa C36:0	C44H88NO8P	789.625	790.6	184	131	10	43	15
58	PC ae C38:6	C46H82NO7P	791.583	792.6	184	132	10	43	15
59	PC ae C38:5	C46H84NO7P	793.599	794.6	184	132	10	43	15
60	PC ae C38:4	C46H86NO7P	795.614	796.6	184	133	10	43	15
61	PC ae C38:3	C46H88NO7P	797.63	798.6	184	133	10	43	15
62	SM (OH) C22:2	C45H87N2O7P	798.625	799.7	184	133	10	43	15
63	PC ae C38:2	C46H90NO7P	799.645	800.7	184	133	10	43	15
64	SM (OH) C22:1	C45H89N2O7P	800.641	801.7	184	134	10	43	15
65	PC ae C38:1	C46H92NO7P	801.661	802.7	184	134	10	44	15
66	PC ae C38:0	C46H94NO7P	803.677	804.7	184	135	10	44	15
67	PC aa C38:6	C46H80NO8P	805.562	806.6	184	135	10	44	15
68	PC aa C38:5	C46H82NO8P	807.578	808.6	184	136	10	44	15
69	PC aa C38:4	C46H84NO8P	809.593	810.6	184	136	10	44	15
70	PC aa C38:3	C46H86NO8P	811.609	812.6	184	136	10	44	15
71	SM C24:1	C47H93N2O6P	812.677	813.7	184	137	10	45	15
72	SM C24:0	C47H95N2O6P	814.693	815.7	184	137	10	45	15
73	PC aa C38:1	C46H90NO8P	815.64	816.7	184	138	10	45	15
74	PC aa C38:0	C46H92NO8P	817.656	818.7	184	138	10	45	15
75	PC ae C40:6	C48H86NO7P	819.614	820.6	184	139	10	45	15
76	PC ae C40:5	C48H88NO7P	821.63	822.6	184	139	10	45	15
77	PC ae C40:4	C48H90NO7P	823.645	824.7	184	140	10	45	15
78	PC ae C40:3	C48H92NO7P	825.661	826.7	184	140	10	46	15
79	PC ae C40:2	C48H94NO7P	827.677	828.7	184	141	10	46	15
80	SM (OH) C24:1	C47H94N2O7P	829.68	829.7	184	141	10	46	15
81	PC ae C40:1	C48H96NO7P	829.692	830.7	184	141	10	46	15
82	PC aa C40:6	C48H84NO8P	833.593	834.6	184	143	10	46	15
83	PC aa C40:5	C48H86NO8P	835.609	836.6	184	143	10	47	15
84	PC aa C40:4	C48H88NO8P	837.625	838.6	184	144	10	47	15
85	PC aa C40:3	C48H90NO8P	839.64	840.7	184	144	10	47	15
86	SM C26:1	C49H98N2O6P	841.716	841.7	184	144	10	47	15
87	PC aa C40:2	C48H92NO8P	841.656	842.7	184	144	10	47	15
88	SM C26:0	C49H100N2O6P	843.732	843.7	184	145	10	47	15
89	PC aa C40:1	C48H94NO8P	843.672	844.7	184	145	10	47	15
90	PC ae C42:5	C50H92NO7P	849.661	850.7	184	147	10	48	15
91	PC ae C42:4	C50H94NO7P	851.677	852.7	184	148	10	48	15
92	PC ae C42:3	C50H96NO7P	853.692	854.7	184	148	10	48	15
93	PC ae C42:2	C50H98NO7P	855.708	856.7	184	149	10	48	15
94	PC ae C42:1	C50H100NO7P	857.724	858.7	184	141	10	46	15
95	PC ae C42:0	C50H102NO7P	859.739	860.8	184	150	10	49	15
96	PC aa C42:6	C50H88NO8P	861.625	862.6	184	150	10	49	15
97	PC aa C42:5	C50H90NO8P	863.64	864.7	184	151	10	49	15
98	PC aa C42:4	C50H92NO8P	865.656	866.7	184	152	10	50	15
99	PC aa C42:2	C50H96NO8P	869.687	870.7	184	153	10	50	15
100	PC aa C42:1	C50H98NO8P	871.703	872.7	184	153	10	50	15
101	PC aa C42:0	C50H100NO8P	873.719	874.7	184	154	10	50	15
102	PC ae C44:6	C52H94NO7P	875.677	876.7	184	154	10	50	15
103	PC ae C44:5	C52H96NO7P	877.692	878.7	184	155	10	51	15
104	PC ae C44:4	C52H98NO7P	879.708	880.7	184	156	10	51	15
105	PC ae C44:3	C52H100NO7P	881.724	882.7	184	156	10	51	15
