# Supplementary material for: Proteomics and secreted lipidomics of mouse-derived bone marrow cells exposed to a lethal level of ionizing radiation
Source: Sci Rep. 2023 May 31;13:8802. doi: 10.1038/s41598-023-35924-9 (PMC10232516; doi:10.1038/s41598-023-35924-9)
Supplement: Supplementary file 2 — Supplementary Information 2. [file 41598_2023_35924_MOESM2_ESM.xlsx]

## Sheet: S2-1. BMSC to ODIC
Supplemental Table S2-1. Comparison of BMSC and ODIC by univariate and multivariate statistical analysis of whole cell proteome.
Var ID	UniProt ID	Protein names	Gene symbol	Probability	FDR q-value	Average (BMSC)	Average (ODIC)	Std. dev. (BMSC)	Std. dev. (ODIC)	Fold change	CV (BMSC)	CV (ODIC)	N (BMSC)	N (ODIC)	p1	p1(corr)	|p1(corr)|
sp|Q9CQW9|IFM3_MOUSE	Q9CQW9	Interferon-induced transmembrane protein 3	Ifitm3	0.00222339	0.63589	339.397	0	84.2969	0	0	0.248373		3	3	-0.043886	-0.909216	0.909216
sp|Q9CXP9|EXO5_MOUSE	Q9CXP9	Exonuclease V	Exo5	0.00438655	0.627277	503.113	0	150.168	0	0	0.298478		3	3	-0.0554379	-0.935543	0.935543
sp|Q9EQ06|DHB11_MOUSE	Q9EQ06	Estradiol 17-beta-dehydrogenase 11	Hsd17b11	0.00585528	0.558203	375.607	0	121.427	0	0	0.323282		3	3	-0.0491356	-0.955305	0.955305
sp|P11087|CO1A1_MOUSE	P11087	Collagen alpha-1	Col1a1	0.0263189	1.8818	790.783	9002.13	293.755	4125.25	11.3838	0.371473	0.458252	3	3	0.19518	0.779602	0.779602
sp|Q99JY9|ARP3_MOUSE	Q99JY9	Actin-related protein 3	Actr3	0.0346361	1.98118	4889.63	1306.94	1688.47	1019.28	0.267287	0.345316	0.779897	3	3	-0.119878	-0.716247	0.716247
sp|Q01149|CO1A2_MOUSE	Q01149	Collagen alpha-2	Col1a2	0.0353166	1.68342	255.337	4641.9	81.3173	2429.03	18.1795	0.318471	0.523284	3	3	0.126252	0.681087	0.681087
sp|P00405|COX2_MOUSE	P00405	Cytochrome c oxidase subunit 2	Mtco2	0.0797577	3.25867	1030.32	0	764.06	0	0	0.741573		3	3	-0.0796071	-0.841447	0.841447
sp|Q9D2G2|ODO2_MOUSE	Q9D2G2	Dihydrolipoyllysine-residue succinyltransferase component of 2-oxoglutarate dehydrogenase complex, mitochondrial	Dlst	0.0844368	3.01862	1020.23	2534.43	960.637	629.296	2.48417	0.941586	0.248298	3	3	0.0785958	0.681991	0.681991
sp|Q8BHN3|GANAB_MOUSE	Q8BHN3	Neutral alpha-glucosidase AB	Ganab	0.0953598	3.03032	1554.09	584.927	581.217	508.213	0.376378	0.373991	0.868849	3	3	-0.0635873	-0.68215	0.68215
sp|P07901|HS90A_MOUSE	P07901	Heat shock protein HSP 90-alpha	Hsp90aa1	0.105822	3.02651	715.087	138.18	416.091	239.335	0.193235	0.581876	1.73205	3	3	-0.05369	-0.738956	0.738956
sp|Q9D565|WDR64_MOUSE	Q9D565	WD repeat-containing protein 64	Wdr64	0.135174	3.51452	3224.63	5365.47	445.01	1934.71	1.6639	0.138003	0.360586	3	3	0.11857	0.824187	0.824187
sp|Q8CCH2|NHLC3_MOUSE	Q8CCH2	NHL repeat-containing protein 3	Nhlrc3	0.13539	3.2268	103.957	0	96.4723	0	0	0.928005		3	3	-0.0248997	-0.785278	0.785278
sp|P35278|RAB5C_MOUSE	P35278	Ras-related protein Rab-5C	Rab5c	0.137477	3.02449	0	497.827	0	465.279			0.93462	3	3	0.0575467	0.827768	0.827768
sp|Q9CQN1|TRAP1_MOUSE	Q9CQN1	Heat shock protein 75 kDa, mitochondrial	Trap1	0.138893	2.83739	141.247	0	132.645	0	0	0.939101		3	3	-0.0215044	-0.579971	0.579971
sp|O08790|FPRS1_MOUSE	O08790	Formyl peptide receptor-related sequence 1	Fpr-s1	0.143475	2.73559	258.463	86.41	67.2063	149.667	0.334322	0.260023	1.73205	3	3	-0.0253577	-0.617078	0.617078
sp|Q6ZQH8|NU188_MOUSE	Q6ZQH8	Nucleoporin NUP188	Nup188	0.146404	2.61697	2001.7	623.447	1094.86	749.7	0.311459	0.546967	1.20251	3	3	-0.0671002	-0.575403	0.575403
sp|O89086|RBM3_MOUSE	O89086	RNA-binding protein 3	Rbm3	0.153698	2.58574	357.253	0	352.118	0	0	0.985624		3	3	-0.0291963	-0.488549	0.488549
sp|Q640M1|UT14A_MOUSE	Q640M1	U3 small nucleolar RNA-associated protein 14 homolog A	Utp14a	0.176805	2.80923	312.167	94.9233	160.473	164.412	0.304079	0.514061	1.73205	3	3	-0.0237484	-0.49927	0.49927
sp|Q9DBG6|RPN2_MOUSE	Q9DBG6	Dolichyl-diphosphooligosaccharide--protein glycosyltransferase subunit 2	Rpn2	0.183491	2.76202	631.95	195.35	327.353	338.356	0.309123	0.518004	1.73205	3	3	-0.0441344	-0.650672	0.650672
sp|Q9DBJ1|PGAM1_MOUSE	Q9DBJ1	Phosphoglycerate mutase 1	Pgam1	0.200457	2.86654	1156.53	159.62	1093.21	276.47	0.138016	0.945247	1.73205	3	3	-0.0707955	-0.680574	0.680574
sp|Q9D8N0|EF1G_MOUSE	Q9D8N0	Elongation factor 1-gamma	Eef1g	0.202181	2.75351	787.443	117.023	734.478	202.69	0.148612	0.932738	1.73205	3	3	-0.0514572	-0.60231	0.60231
sp|P10126|EF1A1_MOUSE	P10126	Elongation factor 1-alpha 1	Eef1a1	0.216537	2.81498	561.883	1699.61	873.306	1021.91	3.02484	1.55425	0.60126	3	3	0.0713265	0.632949	0.632949
sp|P45952|ACADM_MOUSE	P45952	Medium-chain specific acyl-CoA dehydrogenase, mitochondrial	Acadm	0.223264	2.77624	98.9167	748.78	171.329	762.607	7.56981	1.73205	1.01847	3	3	0.0640176	0.747297	0.747297
sp|P05064|ALDOA_MOUSE	P05064	Fructose-bisphosphate aldolase A	Aldoa	0.224694	2.6776	2619.4	97.6767	3039.69	169.181	0.0372897	1.16045	1.73205	3	3	-0.105559	-0.624761	0.624761
sp|Q61838|PZP_MOUSE	Q61838	Pregnancy zone protein	Pzp	0.231207	2.64501	2440.13	959.433	1709.65	618.911	0.393189	0.700638	0.645079	3	3	-0.0780504	-0.599458	0.599458
sp|P30355|AL5AP_MOUSE	P30355	Arachidonate 5-lipoxygenase-activating protein	Alox5ap	0.232469	2.55716	152.817	698.2	264.686	617.566	4.56887	1.73205	0.884512	3	3	0.053683	0.678623	0.678623
sp|P24270|CATA_MOUSE	P24270	Catalase	Cat	0.233395	2.47226	3924.1	7448.4	2841.68	3296.51	1.89812	0.724162	0.442579	3	3	0.0898928	0.446666	0.446666
sp|Q8BMK4|CKAP4_MOUSE	Q8BMK4	Cytoskeleton-associated protein 4	Ckap4	0.242182	2.47372	2464.22	378.963	2611.86	339.629	0.153786	1.05992	0.896205	3	3	-0.0948507	-0.608064	0.608064
sp|P15379|CD44_MOUSE	P15379	CD44 antigen	Cd44	0.245179	2.41797	1623.46	355.647	1583.07	312.43	0.219067	0.975119	0.878483	3	3	-0.0767182	-0.629116	0.629116
sp|Q61233|PLSL_MOUSE	Q61233	Plastin-2	Lcp1	0.24858	2.3698	23.7013	423.817	41.0519	512.003	17.8816	1.73205	1.20808	3	3	0.0500641	0.728641	0.728641
sp|Q91ZX7|LRP1_MOUSE	Q91ZX7	Prolow-density lipoprotein receptor-related protein 1	Lrp1	0.250587	2.31187	723.467	1501.06	494.33	873.055	2.07481	0.683279	0.581627	3	3	0.0648913	0.676292	0.676292
sp|Q9DCX2|ATP5H_MOUSE	Q9DCX2	ATP synthase subunit d, mitochondrial	Atp5pd	0.252705	2.25855	87.0567	350.937	150.787	307.287	4.03113	1.73205	0.87562	3	3	0.0208122	0.371655	0.371655
sp|Q45VK7|DYHC2_MOUSE	Q45VK7	Cytoplasmic dynein 2 heavy chain 1	Dync2h1	0.254435	2.2051	5390.43	13484.2	1119.11	10484.8	2.5015	0.207611	0.777561	3	3	0.128852	0.414849	0.414849
sp|Q99PL5|RRBP1_MOUSE	Q99PL5	Ribosome-binding protein 1	Rrbp1	0.260332	2.18985	239.21	61.94	208.368	107.283	0.258936	0.871067	1.73205	3	3	-0.0302248	-0.654175	0.654175
sp|P51660|DHB4_MOUSE	P51660	Peroxisomal multifunctional enzyme type 2	Hsd17b4	0.264829	2.16403	550.397	125.01	525.864	216.524	0.227127	0.955427	1.73205	3	3	-0.0443654	-0.61745	0.61745
sp|Q571E4|GALNS_MOUSE	Q571E4	N-acetylgalactosamine-6-sulfatase	Galns	0.265092	2.10601	761.817	1638.37	484.449	1067.87	2.15061	0.635912	0.651788	3	3	0.0575908	0.558231	0.558231
sp|Q3TTY5|K22E_MOUSE	Q3TTY5	Keratin, type II cytoskeletal 2 epidermal	Krt2	0.270433	2.09037	94.0533	330.987	83.7194	310.053	3.51914	0.890127	0.936754	3	3	0.0218846	0.406121	0.406121
sp|O35737|HNRH1_MOUSE	O35737	Heterogeneous nuclear ribonucleoprotein H	Hnrnph1	0.274844	2.06856	339.607	0	465.33	0	0	1.3702		3	3	-0.0329459	-0.508711	0.508711
sp|O35604|NPC1_MOUSE	O35604	NPC intracellular cholesterol transporter 1	Npc1	0.279888	2.05251	902.173	287.947	690.803	498.738	0.31917	0.76571	1.73205	3	3	-0.0513366	-0.586822	0.586822
sp|P29416|HEXA_MOUSE	P29416	Beta-hexosaminidase subunit alpha	Hexa	0.281157	2.01027	947.4	2643.79	1123.16	2076.08	2.79058	1.18552	0.785266	3	3	0.0652798	0.448515	0.448515
sp|Q91YQ5|RPN1_MOUSE	Q91YQ5	Dolichyl-diphosphooligosaccharide--protein glycosyltransferase subunit 1	Rpn1	0.283965	1.98083	1002.17	462.093	600.074	460.855	0.461091	0.598773	0.99732	3	3	-0.0386352	-0.469297	0.469297
sp|Q64727|VINC_MOUSE	Q64727	Vinculin	Vcl	0.291291	1.98355	169.39	49.95	146.704	86.5159	0.294882	0.866071	1.73205	3	3	-0.0241687	-0.62027	0.62027
sp|Q61656|DDX5_MOUSE	Q61656	Probable ATP-dependent RNA helicase DDX5	Ddx5	0.296617	1.97285	294.427	916.93	304.392	845.984	3.11429	1.03385	0.922626	3	3	0.0524841	0.587249	0.587249
sp|P09528|FRIH_MOUSE	P09528	Ferritin heavy chain	Fth1	0.297332	1.93266	197.76	661.96	342.53	577.674	3.34729	1.73205	0.872672	3	3	0.048134	0.623292	0.623292
sp|Q8R1K1|UBAC2_MOUSE	Q8R1K1	Ubiquitin-associated domain-containing protein 2	Ubac2	0.299624	1.90428	1745.79	3611.1	1422.83	2310.56	2.06846	0.815003	0.63985	3	3	0.105171	0.678008	0.678008
sp|O09159|MA2B1_MOUSE	O09159	Lysosomal alpha-mannosidase	Man2b1	0.304605	1.89385	1078.26	2134.3	785.981	1341.3	1.9794	0.728937	0.628451	3	3	0.0433325	0.369637	0.369637
sp|P18760|COF1_MOUSE	P18760	Cofilin-1	Cfl1	0.311134	1.89328	1437.62	307.26	1604.07	532.19	0.213729	1.11579	1.73205	3	3	-0.058366	-0.478454	0.478454
sp|P56135|ATPK_MOUSE	P56135	ATP synthase subunit f, mitochondrial	Atp5mf	0.322711	1.92282	481.677	1384.87	519.538	1286.97	2.8751	1.0786	0.92931	3	3	0.0365015	0.331305	0.331305
sp|Q9CZE3|RAB32_MOUSE	Q9CZE3	Ras-related protein Rab-32	Rab32	0.327016	1.90871	125.58	315.217	109.847	273.11	2.51009	0.874721	0.86642	3	3	0.0165735	0.327028	0.327028
sp|P17225|PTBP1_MOUSE	P17225	Polypyrimidine tract-binding protein 1	Ptbp1	0.331148	1.89417	357.71	138.183	247.224	239.341	0.3863	0.691129	1.73205	3	3	-0.0254254	-0.464563	0.464563
sp|P02463|CO4A1_MOUSE	P02463	Collagen alpha-1	Col4a1	0.333459	1.86999	216.913	724.927	236.373	764.929	3.34201	1.08971	1.05518	3	3	0.0516771	0.619408	0.619408
sp|P68040|RACK1_MOUSE	P68040	Receptor of activated protein C kinase 1	Rack1	0.33445	1.83948	752.807	1409.16	689.74	774.091	1.87187	0.916224	0.549329	3	3	0.0518388	0.546155	0.546155
sp|Q8VCM7|FIBG_MOUSE	Q8VCM7	Fibrinogen gamma chain	Fgg	0.335682	1.81142	624.18	165.213	668.426	286.158	0.264689	1.07089	1.73205	3	3	-0.044054	-0.554422	0.554422
sp|Q9D1A2|CNDP2_MOUSE	Q9D1A2	Cytosolic non-specific dipeptidase	Cndp2	0.341064	1.80638	164.76	905.213	166.905	1176.14	5.49413	1.01302	1.29929	3	3	0.0423805	0.417878	0.417878
sp|Q7TPR4|ACTN1_MOUSE	Q7TPR4	Alpha-actinin-1	Actn1	0.341117	1.77381	933.15	418.303	727.83	390.731	0.44827	0.779971	0.934085	3	3	-0.0523815	-0.61937	0.61937
sp|P14901|HMOX1_MOUSE	P14901	Heme oxygenase 1	Hmox1	0.343741	1.75553	1215.33	421.667	1052.76	730.348	0.346956	0.866232	1.73205	3	3	-0.0603335	-0.573214	0.573214
sp|Q3U214|MAST3_MOUSE	Q3U214	Microtubule-associated serine/threonine-protein kinase 3	Mast3	0.350069	1.75649	2745.57	1367.54	1899.41	1220.68	0.498089	0.691807	0.892613	3	3	-0.0617055	-0.442354	0.442354
sp|O35114|SCRB2_MOUSE	O35114	Lysosome membrane protein 2	Scarb2	0.350328	1.72748	927.51	1931.37	655.134	1509.74	2.08231	0.706337	0.781697	3	3	0.0461733	0.387729	0.387729
sp|P15864|H12_MOUSE	P15864	Histone H1.2	H1-2	0.352886	1.7106	491.233	261.52	222.737	306.464	0.532374	0.453424	1.17186	3	3	-0.0172786	-0.302604	0.302604
sp|P16858|G3P_MOUSE	P16858	Glyceraldehyde-3-phosphate dehydrogenase	Gapdh	0.362669	1.72872	4214.85	9176.6	4559.15	7021.76	2.17721	1.08169	0.765181	3	3	0.103122	0.385113	0.385113
sp|Q8K0E8|FIBB_MOUSE	Q8K0E8	Fibrinogen beta chain [Cleaved into: Fibrinopeptide B; Fibrinogen beta chain]	Fgb	0.3667	1.71928	784.097	2347.19	435.411	2626.47	2.9935	0.555302	1.11899	3	3	0.0881667	0.584454	0.584454
sp|Q32NZ6|TMC5_MOUSE	Q32NZ6	Transmembrane channel-like protein 5	Tmc5	0.367135	1.69356	14294.2	5950.97	13553.4	4319.38	0.416319	0.948169	0.725828	3	3	-0.0868325	-0.249045	0.249045
sp|P54116|STOM_MOUSE	P54116	Stomatin	Stom	0.367609	1.66883	644.977	2490.03	760.191	3056.1	3.86065	1.17863	1.22734	3	3	0.0960665	0.585653	0.585653
sp|P37889|FBLN2_MOUSE	P37889	Fibulin-2	Fbln2	0.373762	1.67025	1622.03	5251.63	2646.1	5700.4	3.23769	1.63135	1.08545	3	3	0.141494	0.611502	0.611502
sp|Q9D1G1|RAB1B_MOUSE	Q9D1G1	Ras-related protein Rab-1B	Rab1b	0.37389	1.64512	4076.07	5666.4	2322.72	1480.56	1.39016	0.569844	0.261287	3	3	0.0770638	0.503089	0.503089
sp|P60843|IF4A1_MOUSE	P60843	Eukaryotic initiation factor 4A-I	Eif4a1	0.374995	1.62498	1776.93	220.43	2675.71	381.796	0.124051	1.50581	1.73205	3	3	-0.0706518	-0.465736	0.465736
sp|P26041|MOES_MOUSE	P26041	Moesin	Msn	0.380017	1.62216	2635.98	1378.58	1858.99	1193.48	0.522986	0.705238	0.865729	3	3	-0.0501487	-0.366079	0.366079
sp|Q9WVC3|CAV2_MOUSE	Q9WVC3	Caveolin-2	Cav2	0.381114	1.60292	191.46	61.94	201.337	107.283	0.323514	1.05159	1.73205	3	3	-0.0118457	-0.269153	0.269153
sp|Q64337|SQSTM_MOUSE	Q64337	Sequestosome-1	Sqstm1	0.382444	1.5852	316.34	92.9133	360.472	160.931	0.293714	1.13951	1.73205	3	3	-0.0225848	-0.390223	0.390223
sp|P52480|KPYM_MOUSE	P52480	Pyruvate kinase PKM	Pkm	0.384448	1.57074	6616.53	2138.98	7303.38	3136.16	0.323278	1.10381	1.4662	3	3	-0.120765	-0.465227	0.465227
sp|O08756|HCD2_MOUSE	O08756	3-hydroxyacyl-CoA dehydrogenase type-2	Hsd17b10	0.384911	1.55049	250.97	92.9067	230.223	160.919	0.37019	0.917332	1.73205	3	3	-0.0253949	-0.520458	0.520458
sp|P10107|ANXA1_MOUSE	P10107	Annexin A1	Anxa1	0.386098	1.53367	6283.7	3139.6	5524.91	930.375	0.499642	0.879245	0.296335	3	3	-0.0971159	-0.445771	0.445771
sp|P29391|FRIL1_MOUSE	P29391	Ferritin light chain 1	Ftl1	0.387533	1.51828	5705.27	12484.1	7012.3	9885.59	2.18817	1.22909	0.791857	3	3	0.161053	0.502774	0.502774
sp|P11835|ITB2_MOUSE	P11835	Integrin beta-2	Itgb2	0.395009	1.52666	583.68	263.013	530.103	243.655	0.450612	0.908209	0.926398	3	3	-0.0436896	-0.622668	0.622668
sp|Q9R112|SQOR_MOUSE	Q9R112	Sulfide:quinone oxidoreductase, mitochondrial	Sqor	0.398581	1.51992	386.06	1008.67	52.7017	1141.03	2.61272	0.136512	1.13123	3	3	0.0607746	0.619501	0.619501
sp|P63260|ACTG_MOUSE	P63260	Actin, cytoplasmic 2	Actg1	0.400847	1.50845	1212.32	1830.67	409.722	1064.32	1.51005	0.337964	0.581381	3	3	0.0470668	0.480379	0.480379
sp|O70370|CATS_MOUSE	O70370	Cathepsin S	Ctss	0.401765	1.49227	551.66	240.547	396.334	416.639	0.436042	0.718439	1.73205	3	3	-0.0264837	-0.380736	0.380736
sp|Q64191|ASPG_MOUSE	Q64191	N(4)-(beta-N-acetylglucosaminyl)-L-asparaginase	Aga	0.401808	1.4733	1962.18	706.61	2178.95	799.351	0.360114	1.11047	1.13125	3	3	-0.0682309	-0.488254	0.488254
sp|Q62230|SN_MOUSE	Q62230	Sialoadhesin	Siglec1	0.406493	1.47161	131.083	543.743	227.043	737.031	4.14807	1.73205	1.35548	3	3	0.052192	0.648544	0.648544
sp|P97429|ANXA4_MOUSE	P97429	Annexin A4	Anxa4	0.410345	1.46698	756.607	1435.46	898.48	911.93	1.89724	1.18751	0.635286	3	3	0.0563834	0.544226	0.544226
sp|Q9CZM2|RL15_MOUSE	Q9CZM2	60S ribosomal protein L15	Rpl15	0.418896	1.47906	425.557	176.503	368.99	305.713	0.414759	0.867076	1.73205	3	3	-0.0254083	-0.401548	0.401548
sp|Q8BSL7|ARF2_MOUSE	Q8BSL7	ADP-ribosylation factor 2	Arf2	0.419758	1.46403	329.577	840.727	570.844	803.273	2.55093	1.73205	0.955451	3	3	0.0437233	0.481926	0.481926
sp|P62874|GBB1_MOUSE	P62874	Guanine nucleotide-binding protein G	Gnb1	0.423833	1.46044	522.03	1244.13	745.245	1191.72	2.38326	1.42759	0.957868	3	3	0.0598643	0.552937	0.552937
sp|P19253|RL13A_MOUSE	P19253	60S ribosomal protein L13a	Rpl13a	0.428052	1.45742	498.28	195.357	490.053	338.368	0.392062	0.983489	1.73205	3	3	-0.027968	-0.39719	0.39719
sp|Q8BHN7|CL029_MOUSE	Q8BHN7	Uncharacterized protein C12orf29 homolog	0	0.431598	1.4522	14247	5057.63	17646.7	4523.75	0.354996	1.23862	0.894439	3	3	-0.0823708	-0.211646	0.211646
sp|P63101|1433Z_MOUSE	P63101	14-3-3 protein zeta/delta	Ywhaz	0.435266	1.44751	83.95	661.567	145.406	1145.87	7.88048	1.73205	1.73205	3	3	0.0557334	0.569105	0.569105
sp|P26443|DHE3_MOUSE	P26443	Glutamate dehydrogenase 1, mitochondrial	Glud1	0.437656	1.43873	5797.1	3642.03	2934.24	3189.53	0.628251	0.506157	0.875756	3	3	-0.115658	-0.609969	0.609969
sp|Q07076|ANXA7_MOUSE	Q07076	Annexin A7	Anxa7	0.437774	1.42277	40.4167	307.233	70.0037	532.144	7.60165	1.73205	1.73205	3	3	0.037844	0.567153	0.567153
sp|P14602|HSPB1_MOUSE	P14602	Heat shock protein beta-1	Hspb1	0.438198	1.40814	7016.03	9210.6	2302.42	3771.82	1.31279	0.328166	0.409509	3	3	0.0774973	0.404798	0.404798
sp|Q3TCN2|PLBL2_MOUSE	Q3TCN2	Putative phospholipase B-like 2	Plbd2	0.43843	1.39323	2241.7	5446.13	3409.07	5482.61	2.42947	1.52075	1.0067	3	3	0.0892694	0.385791	0.385791
sp|Q8BP67|RL24_MOUSE	Q8BP67	60S ribosomal protein L24	Rpl24	0.4399	1.38254	140.577	327.84	131.731	354.946	2.33211	0.937073	1.08268	3	3	0.010508	0.187577	0.187577
sp|Q3UV17|K22O_MOUSE	Q3UV17	Keratin, type II cytoskeletal 2 oral	Krt76	0.448452	1.3941	315.217	1443.71	545.971	2263.49	4.58006	1.73205	1.56783	3	3	0.0742605	0.535369	0.535369
sp|Q9R0G6|COMP_MOUSE	Q9R0G6	Cartilage oligomeric matrix protein	Comp	0.452251	1.39079	811.6	420.473	637.722	506.44	0.51808	0.785759	1.20445	3	3	-0.0291436	-0.355511	0.355511
sp|P20918|PLMN_MOUSE	P20918	Plasminogen	Plg	0.456112	1.38775	1689.14	743.91	1870.35	668.713	0.440407	1.10727	0.898916	3	3	-0.0347408	-0.271536	0.271536
sp|Q8VBX6|MPDZ_MOUSE	Q8VBX6	Multiple PDZ domain protein	Mpdz	0.456683	1.37486	80487.3	51009	44928	42769.1	0.633752	0.558199	0.838461	3	3	-0.430027	-0.601517	0.601517
sp|Q3U7R1|ESYT1_MOUSE	Q3U7R1	Extended synaptotagmin-1	Esyt1	0.458693	1.36652	647.633	109.577	1121.73	189.792	0.169196	1.73205	1.73205	3	3	-0.0375579	-0.388057	0.388057
sp|P58252|EF2_MOUSE	P58252	Elongation factor 2	Eef2	0.461956	1.36206	1665.6	565.33	2265.46	604.519	0.339415	1.36015	1.06932	3	3	-0.0656012	-0.472402	0.472402
sp|Q80X90|FLNB_MOUSE	Q80X90	Filamin-B	Flnb	0.468644	1.36768	40.4167	216.777	70.0037	375.468	5.36355	1.73205	1.73205	3	3	0.0196641	0.351248	0.351248
sp|P62962|PROF1_MOUSE	P62962	Profilin-1	Pfn1	0.470271	1.35856	83.09	439.1	143.916	760.544	5.28463	1.73205	1.73205	3	3	0.0278846	0.349973	0.349973
sp|Q99P72|RTN4_MOUSE	Q99P72	Reticulon-4	Rtn4	0.470964	1.34696	3856.21	2032.27	3946.04	455.868	0.527012	1.02329	0.224315	3	3	-0.0733619	-0.406493	0.406493
sp|P01942|HBA_MOUSE	P01942	Hemoglobin subunit alpha	Hba	0.475258	1.34578	22618	15254	15733.7	3882.01	0.674419	0.695628	0.254492	3	3	-0.163768	-0.449579	0.449579
sp|Q9JLN5|ERMAP_MOUSE	Q9JLN5	Erythroid membrane-associated protein	Ermap	0.47902	1.34313	253.38	634.28	438.867	723.181	2.50328	1.73205	1.14016	3	3	0.0463414	0.557154	0.557154
sp|P04104|K2C1_MOUSE	P04104	Keratin, type II cytoskeletal 1	Krt1	0.482416	1.33952	92.48	222.293	160.18	242.583	2.40369	1.73205	1.09127	3	3	0.00647693	0.13291	0.13291
sp|Q9DCN2|NB5R3_MOUSE	Q9DCN2	NADH-cytochrome b5 reductase 3	Cyb5r3	0.482978	1.32819	501.73	202.613	571.613	350.937	0.403829	1.13928	1.73205	3	3	-0.0305495	-0.412736	0.412736
sp|P11276|FINC_MOUSE	P11276	Fibronectin	Fn1	0.483783	1.31773	19663.9	9607	22348.7	3334.67	0.488561	1.13653	0.347108	3	3	-0.160263	-0.373096	0.373096
sp|Q9JLC8|SACS_MOUSE	Q9JLC8	Sacsin	Sacs	0.485255	1.30927	18570.3	13594.2	10015.2	5060.16	0.732037	0.539313	0.372231	3	3	-0.111166	-0.367333	0.367333
sp|Q8CGP2|H2B1P_MOUSE	Q8CGP2	Histone H2B type 1-P	Hist1h2bp	0.492958	1.31763	758.697	2203.81	851.086	3210	2.90473	1.12177	1.45657	3	3	0.0561941	0.341732	0.341732
sp|Q61207|SAP_MOUSE	Q61207	Prosaposin	Psap	0.493142	1.30591	2958.41	7035.57	4003.68	8475.61	2.37816	1.35332	1.20468	3	3	0.104822	0.379432	0.379432
sp|P07309|TTHY_MOUSE	P07309	Transthyretin	Ttr	0.496707	1.30329	10226.4	8074.17	4817.21	1308.98	0.789541	0.471056	0.16212	3	3	-0.0510102	-0.25316	0.25316
sp|P97821|CATC_MOUSE	P97821	Dipeptidyl peptidase 1	Ctsc	0.50018	1.30047	531.6	1115.4	920.758	1008.73	2.09819	1.73205	0.904366	3	3	0.045376	0.43076	0.43076
sp|Q60715|P4HA1_MOUSE	Q60715	Prolyl 4-hydroxylase subunit alpha-1	P4ha1	0.50251	1.29476	938.977	369.18	1249.01	487.435	0.393173	1.33018	1.32032	3	3	-0.0317919	-0.304713	0.304713
sp|Q9Z0J0|NPC2_MOUSE	Q9Z0J0	NPC intracellular cholesterol transporter 2	Npc2	0.502726	1.28375	97.5033	379.133	91.6517	656.678	3.88841	0.939985	1.73205	3	3	0.0251764	0.343151	0.343151
sp|Q9CZ13|QCR1_MOUSE	Q9CZ13	Cytochrome b-c1 complex subunit 1, mitochondrial	Uqcrc1	0.503309	1.27386	1079.37	524.133	943.166	907.826	0.485593	0.873814	1.73205	3	3	-0.0450244	-0.436782	0.436782
sp|P99024|TBB5_MOUSE	P99024	Tubulin beta-5 chain	Tubb5	0.503443	1.26302	2838.51	1481.01	3160.09	514.425	0.521755	1.11329	0.347348	3	3	-0.0641424	-0.397892	0.397892
sp|P17182|ENOA_MOUSE	P17182	Alpha-enolase	Eno1	0.504101	1.25368	2624.96	1459.27	2714.12	465.852	0.55592	1.03397	0.319237	3	3	-0.0641652	-0.429224	0.429224
sp|Q9R1Q7|PLP2_MOUSE	Q9R1Q7	Proteolipid protein 2	Plp2	0.505404	1.24608	325.357	585.09	346.773	508.622	1.7983	1.06582	0.869306	3	3	0.0316434	0.447789	0.447789
sp|P18242|CATD_MOUSE	P18242	Cathepsin D	Ctsd	0.505419	1.23547	10128.5	21235.3	13398.6	22660	2.09658	1.32285	1.06709	3	3	0.165629	0.358418	0.358418
sp|P28798|GRN_MOUSE	P28798	Progranulin	Grn	0.505543	1.2253	1293.59	3434.77	1647.4	4801.77	2.65522	1.27351	1.39799	3	3	0.0697472	0.343707	0.343707
sp|P50446|K2C6A_MOUSE	P50446	Keratin, type II cytoskeletal 6A	Krt6a	0.50845	1.22199	40.4167	160.347	70.0037	277.729	3.96734	1.73205	1.73205	3	3	0.00564112	0.117083	0.117083
sp|Q69ZZ6|TMCC1_MOUSE	Q69ZZ6	Transmembrane and coiled-coil domains protein 1	Tmcc1	0.511263	1.21851	1407.21	2261.17	484.778	1995.8	1.60684	0.344495	0.882643	3	3	0.0643415	0.4989	0.4989
sp|Q8BLF1|NCEH1_MOUSE	Q8BLF1	Neutral cholesterol ester hydrolase 1	Nceh1	0.512651	1.21172	155.867	341.87	83.4575	441.092	2.19335	0.535441	1.29023	3	3	0.00729563	0.121024	0.121024
sp|Q9CRD2|EMC2_MOUSE	Q9CRD2	ER membrane protein complex subunit 2	Emc2	0.51428	1.20561	80.2767	307.233	139.043	532.144	3.82718	1.73205	1.73205	3	3	0.0371555	0.55697	0.55697
sp|O35129|PHB2_MOUSE	O35129	Prohibitin-2	Phb2	0.529542	1.23129	1095.37	528.033	1098.32	914.581	0.482061	1.0027	1.73205	3	3	-0.0383424	-0.357305	0.357305
sp|Q99K51|PLST_MOUSE	Q99K51	Plastin-3	Pls3	0.529714	1.22176	403.767	1017.52	699.344	1379.77	2.52007	1.73205	1.35601	3	3	0.0648137	0.580581	0.580581
sp|P14206|RSSA_MOUSE	P14206	40S ribosomal protein SA	Rpsa	0.542206	1.24057	2185.9	1041.87	2785.63	1052.92	0.476631	1.27436	1.01061	3	3	-0.0570342	-0.368824	0.368824
sp|P10605|CATB_MOUSE	P10605	Cathepsin B	Ctsb	0.54429	1.23545	14021.1	25323.1	19949.7	21840.3	1.80607	1.42284	0.862467	3	3	0.160336	0.329071	0.329071
sp|Q69ZN7|MYOF_MOUSE	Q69ZN7	Myoferlin	Myof	0.544367	1.2259	440.187	200.12	524.208	346.618	0.454625	1.19088	1.73205	3	3	-0.025705	-0.361952	0.361952
sp|P62889|RL30_MOUSE	P62889	60S ribosomal protein L30	Rpl30	0.554384	1.2387	574.783	240.477	796.132	416.518	0.418378	1.3851	1.73205	3	3	-0.033117	-0.390487	0.390487
sp|P08113|ENPL_MOUSE	P08113	Endoplasmin	Hsp90b1	0.554604	1.22959	7781.71	5057.8	7238.5	1123.87	0.64996	0.930195	0.222206	3	3	-0.101014	-0.417156	0.417156
sp|O35405|PLD3_MOUSE	O35405	5'-3' exonuclease PLD3	Pld3	0.555056	1.22112	719.34	1159.8	890.05	783.723	1.61231	1.23731	0.67574	3	3	0.0338939	0.347893	0.347893
sp|P07356|ANXA2_MOUSE	P07356	Annexin A2	Anxa2	0.560679	1.22408	8306.1	4891.77	7400.79	5683.86	0.588937	0.891006	1.16192	3	3	-0.0993476	-0.363776	0.363776
sp|Q9WV54|ASAH1_MOUSE	Q9WV54	Acid ceramidase	Asah1	0.568458	1.23166	2426.72	5745.28	2874.86	8803.97	2.36751	1.18467	1.53238	3	3	0.0761146	0.28002	0.28002
sp|Q80U62|RUBIC_MOUSE	Q80U62	Run domain Beclin-1-interacting and cysteine-rich domain-containing protein	Rubcn	0.578075	1.24308	5931.6	8668.5	4883.07	6134.73	1.46141	0.823229	0.707704	3	3	0.0509417	0.20391	0.20391
sp|Q9JKF1|IQGA1_MOUSE	Q9JKF1	Ras GTPase-activating-like protein IQGAP1	Iqgap1	0.580418	1.2388	33.55	92.86	58.1103	160.838	2.76781	1.73205	1.73205	3	3	0.00984321	0.266861	0.266861
sp|P02104|HBE_MOUSE	P02104	Hemoglobin subunit epsilon-Y2	Hbb-y	0.58906	1.24793	153994	123667	69946.4	55939.7	0.803068	0.454216	0.45234	3	3	-0.278052	-0.32972	0.32972
sp|P58771|TPM1_MOUSE	P58771	Tropomyosin alpha-1 chain	Tpm1	0.591359	1.24359	646.21	369.2	663.574	487.484	0.571331	1.02687	1.32038	3	3	-0.0130329	-0.161226	0.161226
sp|P24452|CAPG_MOUSE	P24452	Macrophage-capping protein	Capg	0.591537	1.23489	477.207	247.09	534.01	427.972	0.517784	1.11903	1.73205	3	3	-0.0173921	-0.236004	0.236004
sp|P21107|TPM3_MOUSE	P21107	Tropomyosin alpha-3 chain	Tpm3	0.594095	1.23124	104.16	273.26	180.41	473.3	2.62346	1.73205	1.73205	3	3	0.0162836	0.256908	0.256908
sp|Q9Z1G4|VPP1_MOUSE	Q9Z1G4	V-type proton ATPase 116 kDa subunit a 1	Atp6v0a1	0.601136	1.23687	559.733	1060.38	569.226	1420.03	1.89444	1.01696	1.33917	3	3	0.000652865	0.00593132	0.00593132
sp|Q9CQW2|ARL8B_MOUSE	Q9CQW2	ADP-ribosylation factor-like protein 8B	Arl8b	0.601652	1.22909	109.557	61.94	98.6144	107.283	0.56537	0.900122	1.73205	3	3	-0.012034	-0.354265	0.354265
sp|Q60605|MYL6_MOUSE	Q60605	Myosin light polypeptide 6	Myl6	0.603093	1.2233	1948.12	1322.56	1403.62	1313.42	0.678892	0.720499	0.993083	3	3	-0.0288577	-0.233936	0.233936
sp|Q9R0P3|ESTD_MOUSE	Q9R0P3	S-formylglutathione hydrolase	Esd	0.603516	1.21553	719.103	908.437	343.41	470.523	1.26329	0.477553	0.517948	3	3	0.0012297	0.0181096	0.0181096
sp|P24668|MPRD_MOUSE	P24668	Cation-dependent mannose-6-phosphate receptor	M6pr	0.61086	1.22172	188.323	119.3	65.9692	206.634	0.633485	0.350298	1.73205	3	3	-0.00888229	-0.214526	0.214526
sp|P35486|ODPA_MOUSE	P35486	Pyruvate dehydrogenase E1 component subunit alpha, somatic form, mitochondrial	Pdha1	0.611939	1.21538	160.34	92.9133	138.859	160.931	0.579477	0.866027	1.73205	3	3	-0.00644524	-0.157269	0.157269
sp|P51881|ADT2_MOUSE	P51881	ADP/ATP translocase 2	Slc25a5	0.613349	1.20978	4249	6001.8	3706.67	4128.48	1.41252	0.872362	0.687873	3	3	0.0587665	0.280708	0.280708
sp|P50516|VATA_MOUSE	P50516	V-type proton ATPase catalytic subunit A	Atp6v1a	0.61964	1.21382	452.883	260.54	425.439	451.269	0.575292	0.9394	1.73205	3	3	-0.0233697	-0.334093	0.334093
sp|Q9QXS1|PLEC_MOUSE	Q9QXS1	Plectin	Plec	0.625859	1.21766	1797.17	1236.66	1618.06	878.194	0.688118	0.900339	0.710132	3	3	-0.0374355	-0.310813	0.310813
sp|Q9CY62|RN181_MOUSE	Q9CY62	E3 ubiquitin-protein ligase RNF181	Rnf181	0.628539	1.21461	960.627	1510.59	1203.14	1366.91	1.57251	1.25245	0.904882	3	3	0.00571572	0.0477283	0.0477283
sp|Q60930|VDAC2_MOUSE	Q60930	Voltage-dependent anion-selective channel protein 2	Vdac2	0.630305	1.20985	2792.78	2032.99	2281.61	1091.26	0.727945	0.816969	0.536774	3	3	-0.0432692	-0.306635	0.306635
sp|P19324|SERPH_MOUSE	P19324	Serpin H1	Serpinh1	0.632254	1.2055	4656.77	2632.64	6597.38	1552.79	0.565336	1.41673	0.589821	3	3	-0.0506955	-0.219504	0.219504
sp|P47754|CAZA2_MOUSE	P47754	F-actin-capping protein subunit alpha-2	Capza2	0.635535	1.20373	529.593	330.673	352.923	572.743	0.624391	0.666404	1.73205	3	3	-0.0108088	-0.148593	0.148593
sp|P06151|LDHA_MOUSE	P06151	L-lactate dehydrogenase A chain	Ldha	0.637239	1.19902	1713.67	1132.26	1889.45	580.418	0.660724	1.10258	0.512617	3	3	-0.0281377	-0.225707	0.225707
sp|P13020|GELS_MOUSE	P13020	Gelsolin	Gsn	0.639497	1.1954	3164.5	3967.4	1111.16	2513.96	1.25372	0.351134	0.633655	3	3	0.0451251	0.307023	0.307023
sp|Q62465|VAT1_MOUSE	Q62465	Synaptic vesicle membrane protein VAT-1 homolog	Vat1	0.640235	1.18901	195.667	110.28	222.141	191.011	0.563612	1.1353	1.73205	3	3	-0.01427	-0.297404	0.297404
sp|P62270|RS18_MOUSE	P62270	40S ribosomal protein S18	Rps18	0.641023	1.18279	1027.17	460.333	1779.1	797.321	0.448158	1.73205	1.73205	3	3	-0.0319397	-0.258063	0.258063
sp|Q8BH59|CMC1_MOUSE	Q8BH59	Calcium-binding mitochondrial carrier protein Aralar1	Slc25a12	0.64608	1.18448	327.097	509.207	188.159	607.812	1.55675	0.575239	1.19364	3	3	0.0320565	0.453589	0.453589
sp|P38647|GRP75_MOUSE	P38647	Stress-70 protein, mitochondrial	Hspa9	0.658247	1.1991	1465.78	1936.07	1501.01	814.239	1.32084	1.02404	0.420564	3	3	0.0290532	0.251207	0.251207
sp|Q91VD9|NDUS1_MOUSE	Q91VD9	NADH-ubiquinone oxidoreductase 75 kDa subunit, mitochondrial	Ndufs1	0.663052	1.20021	252.86	154.94	241.624	268.364	0.61275	0.955564	1.73205	3	3	-0.0178579	-0.33591	0.33591
sp|Q8BG07|PLD4_MOUSE	Q8BG07	5'-3' exonuclease PLD4	Pld4	0.663622	1.19368	426.867	204.893	739.355	354.886	0.479994	1.73205	1.73205	3	3	-0.0194334	-0.242574	0.242574
sp|Q3V3R1|C1TM_MOUSE	Q3V3R1	Monofunctional C1-tetrahydrofolate synthase, mitochondrial	Mthfd1l	0.66387	1.18667	353.667	253.277	281.861	241.554	0.716145	0.796967	0.953715	3	3	-0.0257699	-0.478134	0.478134
sp|Q8BU30|SYIC_MOUSE	Q8BU30	Isoleucine--tRNA ligase, cytoplasmic	Iars1	0.666185	1.18341	43.53	90.0133	75.3962	155.908	2.06785	1.73205	1.73205	3	3	0.00036121	0.00981383	0.00981383
sp|P02535|K1C10_MOUSE	P02535	Keratin, type I cytoskeletal 10	Krt10	0.672338	1.18697	311.827	522.813	283.586	750.373	1.67662	0.909436	1.43526	3	3	0.0291935	0.368725	0.368725
sp|P20060|HEXB_MOUSE	P20060	Beta-hexosaminidase subunit beta	Hexb	0.675459	1.18516	4147.58	7124.7	5075.9	10249.4	1.7178	1.22382	1.43857	3	3	0.0550412	0.184155	0.184155
sp|Q01853|TERA_MOUSE	Q01853	Transitional endoplasmic reticulum ATPase	Vcp	0.677625	1.18171	650.45	385.9	775.45	668.398	0.593282	1.19217	1.73205	3	3	-0.023785	-0.266036	0.266036
sp|Q6PB93|GALT2_MOUSE	Q6PB93	Polypeptide N-acetylgalactosaminyltransferase 2	Galnt2	0.677654	1.1746	121.487	60.7067	210.421	105.147	0.499698	1.73205	1.73205	3	3	-0.00998573	-0.233008	0.233008
sp|P08074|CBR2_MOUSE	P08074	Carbonyl reductase [NADPH] 2	Cbr2	0.679062	1.16995	238.053	373.97	210.367	484.855	1.57095	0.883697	1.29651	3	3	0.0285522	0.444521	0.444521
sp|Q99P91|GPNMB_MOUSE	Q99P91	Transmembrane glycoprotein NMB	Gpnmb	0.679587	1.16384	4948.73	6884.53	5746.69	4882.76	1.39117	1.16124	0.709237	3	3	0.0702017	0.28936	0.28936
sp|P05555|ITAM_MOUSE	P05555	Integrin alpha-M	Itgam	0.682141	1.16126	268.327	481.067	67.3167	833.232	1.79284	0.250876	1.73205	3	3	0.000243933	0.00302046	0.00302046
sp|P49182|HEP2_MOUSE	P49182	Heparin cofactor 2	Serpind1	0.682949	1.15576	2113.41	1588.97	1636.56	1261.64	0.751854	0.774369	0.793997	3	3	-0.00353695	-0.0278574	0.0278574
sp|P51863|VA0D1_MOUSE	P51863	V-type proton ATPase subunit d 1	Atp6v0d1	0.685301	1.15292	1338.27	868.233	1106.53	1503.82	0.648771	0.826834	1.73205	3	3	-0.0288657	-0.239223	0.239223
sp|P47963|RL13_MOUSE	P47963	60S ribosomal protein L13	Rpl13	0.686599	1.14835	239.863	122.87	415.456	212.817	0.51225	1.73205	1.73205	3	3	-0.0136901	-0.226929	0.226929
sp|P68373|TBA1C_MOUSE	P68373	Tubulin alpha-1C chain	Tuba1c	0.688337	1.14456	3751.46	4984.93	3977.11	2948.87	1.3288	1.06015	0.591557	3	3	0.000926443	0.00471597	0.00471597
sp|P60710|ACTB_MOUSE	P60710	Actin, cytoplasmic 1	Actb	0.690796	1.14201	2039.44	2444.37	1511.43	634.68	1.19855	0.741097	0.25965	3	3	0.013366	0.118266	0.118266
sp|Q68FD5|CLH1_MOUSE	Q68FD5	Clathrin heavy chain 1	Cltc	0.690988	1.13576	3229.48	4618.6	3642.31	4289.71	1.43014	1.12783	0.92879	3	3	0.0325181	0.155296	0.155296
sp|Q8CCH7|FOG2_MOUSE	Q8CCH7	Zinc finger protein ZFPM2	Zfpm2	0.699744	1.14358	2785.77	2207.83	965.823	2213.17	0.792541	0.346699	1.00242	3	3	-0.064586	-0.471171	0.471171
sp|P35293|RAB18_MOUSE	P35293	Ras-related protein Rab-18	Rab18	0.701702	1.14027	541.783	404.667	333.862	470.525	0.746916	0.616227	1.16275	3	3	0.00046165	0.00689102	0.00689102
sp|Q62186|SSRD_MOUSE	Q62186	Translocon-associated protein subunit delta	Ssr4	0.705184	1.13945	486.883	322.593	421.697	558.748	0.662568	0.866115	1.73205	3	3	-0.0214142	-0.290265	0.290265
sp|Q8CGP5|H2A1F_MOUSE	Q8CGP5	Histone H2A type 1-F	Hist1h2af	0.705851	1.13412	16665.8	23546.9	23195	18049.6	1.41288	1.39177	0.766541	3	3	0.100018	0.209239	0.209239
sp|Q91W90|TXND5_MOUSE	Q91W90	Thioredoxin domain-containing protein 5	Txndc5	0.710232	1.13478	395.233	592.61	684.564	515.021	1.49939	1.73205	0.869072	3	3	0.0231501	0.28376	0.28376
sp|Q8VE96|S35F6_MOUSE	Q8VE96	Solute carrier family 35 member F6	Slc35f6	0.711867	1.13108	200.563	342.967	183.759	594.036	1.71002	0.916215	1.73205	3	3	0.0150877	0.217094	0.217094
sp|P12787|COX5A_MOUSE	P12787	Cytochrome c oxidase subunit 5A, mitochondrial	Cox5a	0.712593	1.12598	226.963	124.547	393.112	215.721	0.548752	1.73205	1.73205	3	3	-0.0123542	-0.209339	0.209339
sp|Q60597|ODO1_MOUSE	Q60597	2-oxoglutarate dehydrogenase, mitochondrial	Ogdh	0.723102	1.1363	211.337	351.5	192.348	608.816	1.66322	0.910151	1.73205	3	3	0.0088614	0.125926	0.125926
sp|P62918|RL8_MOUSE	P62918	60S ribosomal protein L8	Rpl8	0.723711	1.13105	306.347	450.787	530.608	391.659	1.47149	1.73205	0.868835	3	3	0.019573	0.273687	0.273687
sp|P12265|BGLR_MOUSE	P12265	Beta-glucuronidase	Gusb	0.730124	1.13487	9131.17	13729.6	7204.88	20283.1	1.50359	0.789042	1.47733	3	3	0.0805338	0.197195	0.197195
sp|P56480|ATPB_MOUSE	P56480	ATP synthase subunit beta, mitochondrial	Atp5f1b	0.732033	1.13168	22622.7	18004	17754.8	12620	0.795835	0.784821	0.700956	3	3	-0.0664615	-0.16179	0.16179
sp|P61979|HNRPK_MOUSE	P61979	Heterogeneous nuclear ribonucleoprotein K	Hnrnpk	0.732099	1.1257	250.583	144.397	434.023	250.102	0.576242	1.73205	1.73205	3	3	-0.0122227	-0.19621	0.19621
sp|Q9D0F3|LMAN1_MOUSE	Q9D0F3	Protein ERGIC-53	Lman1	0.733323	1.12155	277.43	160.347	480.523	277.729	0.577972	1.73205	1.73205	3	3	-0.0200126	-0.305232	0.305232
sp|O08709|PRDX6_MOUSE	O08709	Peroxiredoxin-6	Prdx6	0.73536	1.11869	554.253	373.5	572.389	646.921	0.67388	1.03272	1.73205	3	3	-0.0233595	-0.285623	0.285623
sp|P08752|GNAI2_MOUSE	P08752	Guanine nucleotide-binding protein G	Gnai2	0.735648	1.1132	944.457	707.093	873.796	725.341	0.748677	0.925184	1.02581	3	3	-0.0351117	-0.374435	0.374435
sp|Q9JII6|AK1A1_MOUSE	Q9JII6	Aldo-keto reductase family 1 member A1	Akr1a1	0.736052	1.10795	36.0367	61.9367	62.4173	107.277	1.71871	1.73205	1.73205	3	3	0.00486716	0.157006	0.157006
sp|P51569|AGAL_MOUSE	P51569	Alpha-galactosidase A	Gla	0.736999	1.10357	737.243	954.297	317.114	994.759	1.29441	0.430134	1.0424	3	3	0.0356175	0.396164	0.396164
sp|Q9ET22|DPP2_MOUSE	Q9ET22	Dipeptidyl peptidase 2	Dpp7	0.743382	1.10733	992.043	1565	807.313	2710.66	1.57755	0.813788	1.73205	3	3	0.0231436	0.156465	0.156465
sp|Q99KI0|ACON_MOUSE	Q99KI0	Aconitate hydratase, mitochondrial	Aco2	0.754683	1.11834	203.653	123.877	352.738	214.561	0.608272	1.73205	1.73205	3	3	-0.0102264	-0.181076	0.181076
sp|O08749|DLDH_MOUSE	O08749	Dihydrolipoyl dehydrogenase, mitochondrial	Dld	0.754723	1.11263	274.72	349.86	239.911	306.13	1.27351	0.873294	0.875007	3	3	-0.00520062	-0.0948765	0.0948765
sp|Q8VED5|K2C79_MOUSE	Q8VED5	Keratin, type II cytoskeletal 79	Krt79	0.754786	1.10702	630.293	970.467	525.992	1680.9	1.53971	0.834519	1.73205	3	3	0.0363493	0.311623	0.311623
sp|Q9D3D9|ATPD_MOUSE	Q9D3D9	ATP synthase subunit delta, mitochondrial	Atp5f1d	0.758321	1.10653	816.433	1098.37	711.109	1300.37	1.34533	0.870994	1.18391	3	3	0.0144614	0.135178	0.135178
sp|P17742|PPIA_MOUSE	P17742	Peptidyl-prolyl cis-trans isomerase A	Ppia	0.758781	1.10158	323.94	510.6	429.592	884.385	1.57622	1.32615	1.73205	3	3	0.0138979	0.159504	0.159504
sp|P62806|H4_MOUSE	P62806	Histone H4	H4c1	0.75944	1.09697	41672.5	55549.3	60245.8	41758.8	1.333	1.4457	0.751742	3	3	0.134904	0.179319	0.179319
sp|P51150|RAB7A_MOUSE	P51150	Ras-related protein Rab-7a	Rab7a	0.759908	1.09213	1396.86	1722.4	778.659	1537.16	1.23305	0.557434	0.892452	3	3	0.0320127	0.277548	0.277548
sp|Q9WUU7|CATZ_MOUSE	Q9WUU7	Cathepsin Z	Ctsz	0.767847	1.09802	5132.3	6353.22	4824.53	4639.5	1.23789	0.940032	0.730259	3	3	0.0675843	0.297433	0.297433
sp|Q8VHY0|CSPG4_MOUSE	Q8VHY0	Chondroitin sulfate proteoglycan 4	Cspg4	0.774237	1.10165	271.87	369.177	253.003	487.429	1.35792	0.930604	1.32031	3	3	0.0186491	0.286626	0.286626
sp|O70133|DHX9_MOUSE	O70133	ATP-dependent RNA helicase A	Dhx9	0.77551	1.098	273.717	345.77	141.778	383.695	1.26324	0.517974	1.10968	3	3	-0.00737345	-0.131319	0.131319
sp|Q80WS3|FBLL1_MOUSE	Q80WS3	rRNA/tRNA 2'-O-methyltransferase fibrillarin-like protein 1	Fbll1	0.777354	1.09519	1316.35	1024.82	1663.01	144.98	0.778527	1.26335	0.14147	3	3	-0.0224196	-0.197672	0.197672
sp|Q9JHU4|DYHC1_MOUSE	Q9JHU4	Cytoplasmic dynein 1 heavy chain 1	Dync1h1	0.778468	1.09138	109.287	160.363	96.334	277.757	1.46736	0.88148	1.73205	3	3	-0.00548389	-0.115222	0.115222
sp|P35441|TSP1_MOUSE	P35441	Thrombospondin-1	Thbs1	0.781968	1.09094	1642.23	1416.6	666.942	1139.54	0.862604	0.406119	0.80442	3	3	-0.0360096	-0.357077	0.357077
sp|Q91VW3|SH3L3_MOUSE	Q91VW3	SH3 domain-binding glutamic acid-rich-like protein 3	Sh3bgrl3	0.783026	1.08711	177.227	115.007	306.966	199.197	0.648924	1.73205	1.73205	3	3	-0.00860918	-0.162171	0.162171
sp|P63038|CH60_MOUSE	P63038	60 kDa heat shock protein, mitochondrial	Hspd1	0.783948	1.08314	1736.21	1450.37	1663.77	288.193	0.835365	0.95828	0.198704	3	3	-0.0257368	-0.2257	0.2257
sp|P11499|HS90B_MOUSE	P11499	Heat shock protein HSP 90-beta	Hsp90ab1	0.784439	1.0786	1565.55	1122.17	1764.92	1943.65	0.716786	1.12735	1.73205	3	3	-0.0252247	-0.177407	0.177407
sp|P62855|RS26_MOUSE	P62855	40S ribosomal protein S26	Rps26	0.789851	1.08085	513.353	369.163	728.542	487.414	0.719121	1.41918	1.32032	3	3	-0.000824097	-0.0100334	0.0100334
sp|Q3THE2|ML12B_MOUSE	Q3THE2	Myosin regulatory light chain 12B	Myl12b	0.794991	1.0827	206.553	154.853	178.961	268.214	0.749701	0.866416	1.73205	3	3	-0.0112	-0.224886	0.224886
sp|Q9CQR2|RS21_MOUSE	Q9CQR2	40S ribosomal protein S21	Rps21	0.796583	1.07973	336.353	275.813	291.945	244.212	0.820011	0.86797	0.885425	3	3	-0.0207061	-0.382696	0.382696
sp|Q60932|VDAC1_MOUSE	Q60932	Voltage-dependent anion-selective channel protein 1	Vdac1	0.79995	1.07918	86.6433	128.643	150.071	222.817	1.48475	1.73205	1.73205	3	3	0.0023164	0.0509678	0.0509678
sp|P20152|VIME_MOUSE	P20152	Vimentin	Vim	0.804551	1.08029	126284	150958	123899	103820	1.19538	0.981115	0.687742	3	3	0.129072	0.115801	0.115801
sp|Q7SIG6|ASAP2_MOUSE	Q7SIG6	Arf-GAP with SH3 domain, ANK repeat and PH domain-containing protein 2	Asap2	0.809314	1.08161	121.533	92.9167	105.252	160.936	0.764536	0.866032	1.73205	3	3	-0.00820677	-0.21352	0.21352
sp|P35700|PRDX1_MOUSE	P35700	Peroxiredoxin-1	Prdx1	0.811297	1.07921	14663.4	13022.3	9320.12	6115.04	0.88808	0.635603	0.469582	3	3	-0.0529583	-0.180985	0.180985
sp|P17710|HXK1_MOUSE	P17710	Hexokinase-1	Hk1	0.818014	1.08311	461.42	377.16	488.873	337.423	0.81739	1.0595	0.894643	3	3	-0.0203578	-0.301473	0.301473
sp|P62717|RL18A_MOUSE	P62717	60S ribosomal protein L18a	Rpl18a	0.82109	1.08217	137.827	195.597	238.723	338.783	1.41915	1.73205	1.73205	3	3	0.00560209	0.099332	0.099332
sp|Q61598|GDIB_MOUSE	Q61598	Rab GDP dissociation inhibitor beta	Gdi2	0.831172	1.09044	252.807	335.6	243.632	581.276	1.3275	0.96371	1.73205	3	3	0.00427969	0.0615595	0.0615595
sp|Q8BFR5|EFTU_MOUSE	Q8BFR5	Elongation factor Tu, mitochondrial	Tufm	0.83373	1.0888	367.68	302.683	333.494	375.974	0.823225	0.907022	1.24214	3	3	-0.00318123	-0.051249	0.051249
sp|P23780|BGAL_MOUSE	P23780	Beta-galactosidase	Glb1	0.83375	1.08387	662.5	915.633	1147.48	1585.92	1.38209	1.73205	1.73205	3	3	0.011129	0.0908431	0.0908431
sp|Q01768|NDKB_MOUSE	Q01768	Nucleoside diphosphate kinase B	Nme2	0.837562	1.0839	951.03	757.7	788.179	1312.38	0.796715	0.828763	1.73205	3	3	-0.0177538	-0.163898	0.163898
sp|P40142|TKT_MOUSE	P40142	Transketolase	Tkt	0.84429	1.08769	505.12	413.977	647.821	384.834	0.819561	1.28251	0.929604	3	3	-0.0180178	-0.237145	0.237145
sp|P48036|ANXA5_MOUSE	P48036	Annexin A5	Anxa5	0.849112	1.089	14039.8	16189.2	15154.7	10343.5	1.1531	1.07941	0.638913	3	3	0.0161675	0.0431298	0.0431298
sp|O35639|ANXA3_MOUSE	O35639	Annexin A3	Anxa3	0.853252	1.08942	1271.08	1140.15	994.24	577.41	0.89699	0.782201	0.506435	3	3	-0.00499738	-0.0532639	0.0532639
sp|Q8VEB4|PAG15_MOUSE	Q8VEB4	Phospholipase A2 group XV	Pla2g15	0.853861	1.08535	263.4	349.333	456.222	605.063	1.32625	1.73205	1.73205	3	3	0.00589538	0.0773996	0.0773996
sp|P48678|LMNA_MOUSE	P48678	Prelamin-A/C [Cleaved into: Lamin-A/C]	Lmna	0.856291	1.08362	8243.17	6995.1	9523.57	5884.52	0.848594	1.15533	0.841235	3	3	-0.0242815	-0.0829468	0.0829468
sp|O88569|ROA2_MOUSE	O88569	Heterogeneous nuclear ribonucleoproteins A2/B1	Hnrnpa2b1	0.86003	1.08356	767.157	627.293	1074.17	711.754	0.817686	1.4002	1.13464	3	3	-0.0136133	-0.137086	0.137086
sp|P11438|LAMP1_MOUSE	P11438	Lysosome-associated membrane glycoprotein 1	Lamp1	0.860615	1.07954	145.797	190.74	252.527	330.371	1.30826	1.73205	1.73205	3	3	0.0041121	0.0728955	0.0728955
sp|Q03265|ATPA_MOUSE	Q03265	ATP synthase subunit alpha, mitochondrial	Atp5f1a	0.860987	1.07529	23365	25808.3	22058.6	5219.16	1.10457	0.944087	0.202228	3	3	0.00559486	0.0134334	0.0134334
sp|Q8BTM8|FLNA_MOUSE	Q8BTM8	Filamin-A	Flna	0.861427	1.07117	3899.3	4288.03	2643.24	2470.6	1.09969	0.677877	0.57616	3	3	0.0310611	0.186674	0.186674
sp|P14824|ANXA6_MOUSE	P14824	Annexin A6	Anxa6	0.86644	1.07274	820.657	966.163	582.205	1279.62	1.17731	0.709438	1.32443	3	3	0.000788751	0.00760581	0.00760581
sp|P67778|PHB_MOUSE	P67778	Prohibitin 1	Phb1	0.868037	1.07008	1048.67	1194.23	973.569	1038.74	1.13881	0.928388	0.869799	3	3	-0.0165473	-0.158568	0.158568
sp|Q8QZY6|TSN14_MOUSE	Q8QZY6	Tetraspanin-14	Tspan14	0.869685	1.06751	4264.2	3729.7	2029.17	4890.2	0.874654	0.475863	1.31115	3	3	0.025209	0.125273	0.125273
sp|P47877|IBP2_MOUSE	P47877	Insulin-like growth factor-binding protein 2	Igfbp2	0.871917	1.06568	508.593	444.147	456.9	461.813	0.873285	0.89836	1.03977	3	3	-0.0052127	-0.0739555	0.0739555
sp|Q80W32|IQCG_MOUSE	Q80W32	Dynein regulatory complex protein 9	Iqcg	0.881772	1.07314	27559.5	32790.1	47651.8	31591.8	1.18979	1.72906	0.963457	3	3	0.185772	0.281026	0.281026
sp|Q6IFZ6|K2C1B_MOUSE	Q6IFZ6	Keratin, type II cytoskeletal 1b	Krt77	0.881883	1.06872	359.793	420.08	324.528	574.226	1.16756	0.901985	1.36694	3	3	0.018901	0.266202	0.266202
sp|Q8VDD5|MYH9_MOUSE	Q8VDD5	Myosin-9	Myh9	0.882983	1.06554	3946.77	3534.13	3925.47	2315.41	0.89545	0.994603	0.655156	3	3	-0.0200635	-0.107503	0.107503
sp|P63017|HSP7C_MOUSE	P63017	Heat shock cognate 71 kDa protein	Hspa8	0.883348	1.0615	4636.07	4049.57	5955.32	2600.44	0.873491	1.28456	0.642154	3	3	-0.019575	-0.0878379	0.0878379
sp|P35564|CALX_MOUSE	P35564	Calnexin	Canx	0.891344	1.06663	1270.12	1162.29	1136.73	596.191	0.915097	0.894973	0.512946	3	3	-0.00619947	-0.0626053	0.0626053
sp|Q6PDM2|SRSF1_MOUSE	Q6PDM2	Serine/arginine-rich splicing factor 1	Srsf1	0.898228	1.07039	373.1	307.26	646.228	532.19	0.823533	1.73205	1.73205	3	3	0.00377899	0.0472618	0.0472618
sp|P01027|CO3_MOUSE	P01027	Complement C3	C3	0.898792	1.06662	1579.1	1487.73	828.059	824.052	0.942142	0.524388	0.553898	3	3	-0.0325992	-0.345135	0.345135
sp|Q3UDW8|HGNAT_MOUSE	Q3UDW8	Heparan-alpha-glucosaminide N-acetyltransferase	Hgsnat	0.900075	1.06373	699.643	763.807	301.926	774.253	1.09171	0.431543	1.01368	3	3	0.023006	0.288794	0.288794
sp|P56399|UBP5_MOUSE	P56399	Ubiquitin carboxyl-terminal hydrolase 5	Usp5	0.900541	1.0599	110.37	133.417	191.166	231.084	1.20881	1.73205	1.73205	3	3	0.0022189	0.0463667	0.0463667
sp|P14131|RS16_MOUSE	P14131	40S ribosomal protein S16	Rps16	0.901094	1.0562	539.043	471.637	751.904	461.261	0.874951	1.39489	0.978001	3	3	0.00150799	0.018374	0.018374
sp|Q9WVA4|TAGL2_MOUSE	Q9WVA4	Transgelin-2	Tagln2	0.902264	1.05326	850.477	774.013	727.236	704.744	0.910094	0.855093	0.910506	3	3	0.00865388	0.0984128	0.0984128
sp|P09103|PDIA1_MOUSE	P09103	Protein disulfide-isomerase	P4hb	0.902834	1.04964	7469.6	6913.57	7281.14	1363.41	0.92556	0.974769	0.197208	3	3	-0.0254482	-0.107004	0.107004
sp|P20029|BIP_MOUSE	P20029	Endoplasmic reticulum chaperone BiP	Hspa5	0.904805	1.04767	15981.3	14370.9	19715.3	9538.82	0.899232	1.23365	0.663761	3	3	-0.0397548	-0.0972195	0.0972195
sp|P08249|MDHM_MOUSE	P08249	Malate dehydrogenase, mitochondrial	Mdh2	0.90769	1.04677	2539.28	2757.87	2827.19	1187.13	1.08608	1.11338	0.430453	3	3	0.00892742	0.0583508	0.0583508
sp|Q9D051|ODPB_MOUSE	Q9D051	Pyruvate dehydrogenase E1 component subunit beta, mitochondrial	Pdhb	0.908265	1.04323	207.597	240.617	208.775	416.76	1.15906	1.00568	1.73205	3	3	0.000541707	0.00908126	0.00908126
sp|Q8CAQ8|MIC60_MOUSE	Q8CAQ8	MICOS complex subunit Mic60	Immt	0.909678	1.04067	622.077	664.663	189.409	580.52	1.06846	0.304478	0.873405	3	3	0.0130733	0.191487	0.191487
sp|Q62093|SRSF2_MOUSE	Q62093	Serine/arginine-rich splicing factor 2	Srsf2	0.916621	1.04444	145.153	123.883	251.413	214.572	0.853465	1.73205	1.73205	3	3	-0.00371458	-0.0739622	0.0739622
sp|Q9DCW4|ETFB_MOUSE	Q9DCW4	Electron transfer flavoprotein subunit beta	Etfb	0.918814	1.04278	1154.82	1097.92	866.842	271.019	0.950728	0.750627	0.246847	3	3	-0.0191096	-0.229551	0.229551
sp|P08905|LYZ2_MOUSE	P08905	Lysozyme C-2	Lyz2	0.919045	1.03892	8554.53	7740.3	11539.6	6059.43	0.904818	1.34894	0.782842	3	3	-0.0134911	-0.0427796	0.0427796
sp|Q9CYH5|GFOD2_MOUSE	Q9CYH5	Glucose-fructose oxidoreductase domain-containing protein 2	Gfod2	0.919104	1.0349	727.64	664.51	784.634	638	0.91324	1.07833	0.960107	3	3	0.000346912	0.00394919	0.00394919
sp|P63268|ACTH_MOUSE	P63268	Actin, gamma-enteric smooth muscle	Actg2	0.923215	1.03545	9091.4	9435.5	4937.45	3059.86	1.03785	0.54309	0.324292	3	3	-0.0103576	-0.049201	0.049201
sp|Q07797|LG3BP_MOUSE	Q07797	Galectin-3-binding protein	Lgals3bp	0.924127	1.03242	107.27	123.883	185.797	214.572	1.15487	1.73205	1.73205	3	3	0.00143147	0.0307618	0.0307618
sp|Q61878|PRG2_MOUSE	Q61878	Bone marrow proteoglycan	Prg2	0.92492	1.02929	843.697	907.847	943.97	579.404	1.07603	1.11885	0.638218	3	3	-0.011725	-0.127553	0.127553
sp|Q8R5J9|PRAF3_MOUSE	Q8R5J9	PRA1 family protein 3	Arl6ip5	0.931495	1.03259	423.063	466.167	117.484	807.424	1.10188	0.277699	1.73205	3	3	0.00274417	0.0347856	0.0347856
sp|P62880|GBB2_MOUSE	P62880	Guanine nucleotide-binding protein G	Gnb2	0.932673	1.0299	550.8	495.317	954.014	481.675	0.899268	1.73205	0.972459	3	3	-0.016534	-0.183134	0.183134
sp|P42932|TCPQ_MOUSE	P42932	T-complex protein 1 subunit theta	Cct8	0.940818	1.0349	2076.13	1986.23	970.525	1715.17	0.956698	0.467468	0.863531	3	3	0.0130368	0.106349	0.106349
sp|Q9JJX6|P2RX4_MOUSE	Q9JJX6	P2X purinoceptor 4	P2rx4	0.949994	1.04099	3251.37	3412.3	2822.45	3078.76	1.0495	0.868079	0.902252	3	3	-0.0304198	-0.170475	0.170475
sp|Q922R8|PDIA6_MOUSE	Q922R8	Protein disulfide-isomerase A6	Pdia6	0.953489	1.04083	1494.41	1575.57	1854.75	1299.99	1.05431	1.24112	0.825092	3	3	0.00221985	0.016894	0.016894
sp|Q791V5|MTCH2_MOUSE	Q791V5	Mitochondrial carrier homolog 2	Mtch2	0.954511	1.03799	245.043	262.637	212.375	454.9	1.0718	0.866682	1.73205	3	3	-0.00251027	-0.0405786	0.0405786
sp|Q9R0P5|DEST_MOUSE	Q9R0P5	Destrin	Dstn	0.95596	1.03562	100.977	92.9133	174.897	160.931	0.920147	1.73205	1.73205	3	3	-0.00204859	-0.0481298	0.0481298
sp|P28301|LYOX_MOUSE	P28301	Protein-lysine 6-oxidase	Lox	0.956942	1.03278	85.6533	92.9133	148.356	160.931	1.08476	1.73205	1.73205	3	3	0.000372318	0.00911514	0.00911514
sp|Q8BWT1|THIM_MOUSE	Q8BWT1	3-ketoacyl-CoA thiolase, mitochondrial	Acaa2	0.959823	1.03199	349.687	362.04	170.8	360.797	1.03533	0.488437	0.996565	3	3	-0.0146099	-0.264866	0.264866
sp|P84244|H33_MOUSE	P84244	Histone H3.3	H3-3a	0.961246	1.02965	12466.9	13150.5	18009.8	14145.4	1.05483	1.44461	1.07566	3	3	0.0127592	0.0305398	0.0305398
sp|Q8VEM8|MPCP_MOUSE	Q8VEM8	Phosphate carrier protein, mitochondrial	Slc25a3	0.962023	1.02664	1997.73	1927.4	1377.57	1970.69	0.964795	0.689568	1.02246	3	3	0.00513737	0.0379495	0.0379495
sp|Q9CZU6|CISY_MOUSE	Q9CZU6	Citrate synthase, mitochondrial	Cs	0.963332	1.02421	1664.44	1608.21	1724.63	994.748	0.966219	1.03616	0.618542	3	3	0.00408964	0.0331995	0.0331995
sp|P08226|APOE_MOUSE	P08226	Apolipoprotein E	Apoe	0.964146	1.02128	449.727	433.307	308.716	508.212	0.963489	0.686454	1.17287	3	3	0.00771054	0.114536	0.114536
sp|P47738|ALDH2_MOUSE	P47738	Aldehyde dehydrogenase, mitochondrial	Aldh2	0.964765	1.01817	12811	12458.3	9953.13	8358.5	0.972469	0.77692	0.670918	3	3	-0.013274	-0.0421751	0.0421751
sp|Q61703|ITIH2_MOUSE	Q61703	Inter-alpha-trypsin inhibitor heavy chain H2	Itih2	0.972045	1.02208	7156.57	7016.57	4670.41	4526	0.980438	0.652605	0.645045	3	3	0.0568115	0.255189	0.255189
sp|P11983|TCPA_MOUSE	P11983	T-complex protein 1 subunit alpha	Tcp1	0.97693	1.02345	343.313	333.053	29.5841	576.865	0.970115	0.0861722	1.73205	3	3	-0.014863	-0.224026	0.224026
sp|Q61937|NPM_MOUSE	Q61937	Nucleophosmin	Npm1	0.980264	1.0232	615.117	631.7	753.195	789.8	1.02696	1.22448	1.25028	3	3	-0.0175692	-0.192659	0.192659
sp|P27773|PDIA3_MOUSE	P27773	Protein disulfide-isomerase A3	Pdia3	0.981153	1.0204	10636	10834.5	12224	6136.18	1.01866	1.1493	0.566356	3	3	0.0219703	0.0680542	0.0680542
sp|P16675|PPGB_MOUSE	P16675	Lysosomal protective protein	Ctsa	0.983351	1.01898	3769.65	3865.73	5114.28	5480.96	1.02549	1.3567	1.41783	3	3	-0.00336616	-0.0140843	0.0140843
sp|P51885|LUM_MOUSE	P51885	Lumican	Lum	0.983754	1.01572	1412.18	1395.93	1235.84	400.866	0.988493	0.875127	0.287167	3	3	-0.0213693	-0.214772	0.214772
sp|Q6IRU2|TPM4_MOUSE	Q6IRU2	Tropomyosin alpha-4 chain	Tpm4	0.983866	1.01218	190.65	195.36	171.166	338.373	1.02471	0.897801	1.73205	3	3	0.00337266	0.0627431	0.0627431
sp|Q9D1L9|LTOR5_MOUSE	Q9D1L9	Ragulator complex protein LAMTOR5	Lamtor5	0.984165	1.00886	369.497	378.433	328.278	655.466	1.02419	0.888447	1.73205	3	3	-0.00137285	-0.0183686	0.0183686
sp|Q8BFR4|GNS_MOUSE	Q8BFR4	N-acetylglucosamine-6-sulfatase	Gns	0.984533	1.00563	1893.41	1854.85	2107.79	2458.48	0.979635	1.11323	1.32544	3	3	-0.00197532	-0.012575	0.012575
sp|P07724|ALBU_MOUSE	P07724	Albumin	Alb	0.985824	1.00337	1375330	1368670	478733	379454	0.995153	0.348085	0.277244	3	3	0.00726159	0.0033658	0.0033658
sp|Q91VI7|RINI_MOUSE	Q91VI7	Ribonuclease inhibitor	Rnh1	0.988636	1.00266	60.6267	61.94	105.008	107.283	1.02166	1.73205	1.73205	3	3	-0.000397057	-0.01174	0.01174
sp|P62814|VATB2_MOUSE	P62814	V-type proton ATPase subunit B, brain isoform	Atp6v1b2	0.989953	1.00045	1321.7	1304.76	1157.2	1858.91	0.987186	0.875541	1.42472	3	3	-0.00679102	-0.0525753	0.0525753
sp|P05202|AATM_MOUSE	P05202	Aspartate aminotransferase, mitochondrial	Got2	0.994378	1.00138	3088.95	3072.01	3261.73	2162.65	0.994517	1.05594	0.703986	3	3	0.0085321	0.0494094	0.0494094
sp|P08228|SODC_MOUSE	P08228	Superoxide dismutase [Cu-Zn]	Sod1	0.994913	0.998404	4898.2	4866.7	7502.21	2899.66	0.993569	1.53163	0.595817	3	3	0.00465921	0.018821	0.018821
sp|P35282|RAB21_MOUSE	P35282	Ras-related protein Rab-21	Rab21	0.99961	0.99961	174.023	173.92	166.356	301.238	0.999406	0.955938	1.73205	3	3	-0.00308254	-0.0601998	0.0601998

## Sheet: S2-2. BMSC to X-BMSC
Supplemental Table S2-2. Comparison of BMSC and BMSC-X by univariate and multivariate statistical analysis of whole cell proteome.
Var ID	UniProt ID	Protein names	Gene symbol	Probability	FDR q-value	Average (BMSC)	Average (X-BMSC)	Std. dev. (BMSC)	Std. dev. (X-BMSC)	Fold change	CV (BMSC)	CV (X-BMSC)	N (BMSC)	N (X-BMSC)	p1	p1(corr)	|p1(corr)|
sp|P11983|TCPA_MOUSE	P11983	T-complex protein 1 subunit alpha	Tcp1	3.61614e-05	0.0105953	343.313	0	29.5841	0	0	0.0861722		3	3	-0.0366692	-0.859049	0.859049
sp|Q99LR1|ABD12_MOUSE	Q99LR1	Lysophosphatidylserine lipase ABHD12	Abhd12	5.9466e-05	0.00871177	0	403.067	0	39.3782			0.0976965	3	3	0.0397452	0.858727	0.858727
sp|Q8VED5|K2C79_MOUSE	Q8VED5	Keratin, type II cytoskeletal 79	Krt79	0.00834469	0.814998	630.293	3662.9	525.992	946.931	5.81142	0.834519	0.25852	3	3	0.118938	0.903626	0.903626
sp|Q3THE2|ML12B_MOUSE	Q3THE2	Myosin regulatory light chain 12B	Myl12b	0.014543	1.06527	206.553	717.113	178.961	117.952	3.47181	0.866416	0.164482	3	3	0.0412766	0.754045	0.754045
sp|P35278|RAB5C_MOUSE	P35278	Ras-related protein Rab-5C	Rab5c	0.0167529	0.98172	0	562.003	0	246.147			0.437981	3	3	0.0434321	0.753087	0.753087
sp|P02535|K1C10_MOUSE	P02535	Keratin, type I cytoskeletal 10	Krt10	0.019039	0.929738	311.827	987.19	283.586	118.925	3.16583	0.909436	0.120468	3	3	0.0360561	0.567992	0.567992
sp|Q7SIG6|ASAP2_MOUSE	Q7SIG6	Arf-GAP with SH3 domain, ANK repeat and PH domain-containing protein 2	Asap2	0.0260458	1.0902	121.533	5597.7	105.252	2746.97	46.059	0.866032	0.490732	3	3	0.127855	0.699297	0.699297
sp|Q8BWT1|THIM_MOUSE	Q8BWT1	3-ketoacyl-CoA thiolase, mitochondrial	Acaa2	0.0505561	1.85162	349.687	47.26	170.8	81.8567	0.13515	0.488437	1.73205	3	3	-0.0410193	-0.923926	0.923926
sp|P04104|K2C1_MOUSE	P04104	Keratin, type II cytoskeletal 1	Krt1	0.0583118	1.89837	92.48	4605.7	160.18	2970.3	49.8021	1.73205	0.644919	3	3	0.117668	0.67989	0.67989
sp|P47754|CAZA2_MOUSE	P47754	F-actin-capping protein subunit alpha-2	Capza2	0.0601051	1.76108	529.593	0	352.923	0	0	0.666404		3	3	-0.0293563	-0.49416	0.49416
sp|Q6IFZ6|K2C1B_MOUSE	Q6IFZ6	Keratin, type II cytoskeletal 1b	Krt77	0.073251	1.95114	359.793	4422.73	324.528	2897.26	12.2924	0.901985	0.655085	3	3	0.120792	0.723606	0.723606
sp|P00405|COX2_MOUSE	P00405	Cytochrome c oxidase subunit 2	Mtco2	0.0797577	1.94742	1030.32	0	764.06	0	0	0.741573		3	3	-0.0710751	-0.839745	0.839745
sp|P07901|HS90A_MOUSE	P07901	Heat shock protein HSP 90-alpha	Hsp90aa1	0.0963203	2.17091	715.087	126.857	416.091	219.722	0.1774	0.581876	1.73205	3	3	-0.0594286	-0.913848	0.913848
sp|Q8CCH7|FOG2_MOUSE	Q8CCH7	Zinc finger protein ZFPM2	Zfpm2	0.113678	2.37912	2785.77	1235.34	965.823	914.853	0.443448	0.346699	0.740566	3	3	-0.0866529	-0.807111	0.807111
sp|Q99PL5|RRBP1_MOUSE	Q99PL5	Ribosome-binding protein 1	Rrbp1	0.117662	2.29833	239.21	0	208.368	0	0	0.871067		3	3	-0.0345985	-0.817353	0.817353
sp|P01027|CO3_MOUSE	P01027	Complement C3	C3	0.118228	2.16505	1579.1	501.183	828.059	446.819	0.317386	0.524388	0.891527	3	3	-0.0713415	-0.793526	0.793526
sp|P63268|ACTH_MOUSE	P63268	Actin, gamma-enteric smooth muscle	Actg2	0.120749	2.08114	9091.4	17714	4937.45	5774.12	1.94843	0.54309	0.325963	3	3	0.149449	0.586355	0.586355
sp|O70133|DHX9_MOUSE	O70133	ATP-dependent RNA helicase A	Dhx9	0.129585	2.10936	273.717	69.3767	141.778	120.164	0.253462	0.517974	1.73205	3	3	-0.0340389	-0.860445	0.860445
sp|Q9CQN1|TRAP1_MOUSE	Q9CQN1	Heat shock protein 75 kDa, mitochondrial	Trap1	0.138893	2.14188	141.247	0	132.645	0	0	0.939101		3	3	-0.0231211	-0.697015	0.697015
sp|P50516|VATA_MOUSE	P50516	V-type proton ATPase catalytic subunit A	Atp6v1a	0.138987	2.03616	452.883	0	425.439	0	0	0.9394		3	3	-0.0505209	-0.850478	0.850478
sp|P08074|CBR2_MOUSE	P08074	Carbonyl reductase [NADPH] 2	Cbr2	0.14209	1.98249	238.053	1031.47	210.367	723.131	4.33294	0.883697	0.701069	3	3	0.0689118	0.873986	0.873986
sp|Q91VD9|NDUS1_MOUSE	Q91VD9	NADH-ubiquinone oxidoreductase 75 kDa subunit, mitochondrial	Ndufs1	0.144112	1.91931	252.86	0	241.624	0	0	0.955564		3	3	-0.0327776	-0.735028	0.735028
sp|Q61598|GDIB_MOUSE	Q61598	Rab GDP dissociation inhibitor beta	Gdi2	0.146703	1.86887	252.807	0	243.632	0	0	0.96371		3	3	-0.0378498	-0.846878	0.846878
sp|P40124|CAP1_MOUSE	P40124	Adenylyl cyclase-associated protein 1	Cap1	0.156553	1.91125	0	308.79	0	307.104			0.99454	3	3	0.0172426	0.346007	0.346007
sp|Q3TTY5|K22E_MOUSE	Q3TTY5	Keratin, type II cytoskeletal 2 epidermal	Krt2	0.164156	1.92391	94.0533	2319.46	83.7194	2264.43	24.6611	0.890127	0.976277	3	3	0.062573	0.46458	0.46458
sp|P50446|K2C6A_MOUSE	P50446	Keratin, type II cytoskeletal 6A	Krt6a	0.170893	1.92583	40.4167	489.753	70.0037	461.665	12.1176	1.73205	0.942647	3	3	0.0451067	0.740875	0.740875
sp|Q62465|VAT1_MOUSE	Q62465	Synaptic vesicle membrane protein VAT-1 homolog	Vat1	0.174166	1.89002	195.667	839.283	222.141	637.801	4.28935	1.1353	0.759936	3	3	0.0518347	0.709324	0.709324
sp|P07309|TTHY_MOUSE	P07309	Transthyretin	Ttr	0.178018	1.86283	10226.4	4804.37	4817.21	3147.78	0.4698	0.471056	0.655191	3	3	-0.106739	-0.501541	0.501541
sp|Q3UV17|K22O_MOUSE	Q3UV17	Keratin, type II cytoskeletal 2 oral	Krt76	0.184536	1.86445	315.217	2351.23	545.971	2133.31	7.4591	1.73205	0.907317	3	3	0.0750009	0.571821	0.571821
sp|P62962|PROF1_MOUSE	P62962	Profilin-1	Pfn1	0.192513	1.88021	83.09	1009.08	143.916	1014.32	12.1444	1.73205	1.00519	3	3	0.0668457	0.750462	0.750462
sp|P14824|ANXA6_MOUSE	P14824	Annexin A6	Anxa6	0.195829	1.8509	820.657	1963.54	582.205	1135.71	2.39265	0.709438	0.578399	3	3	0.0459663	0.463171	0.463171
sp|Q60605|MYL6_MOUSE	Q60605	Myosin light polypeptide 6	Myl6	0.196989	1.80368	1948.12	604.317	1403.62	544.322	0.310205	0.720499	0.900723	3	3	-0.0915598	-0.849964	0.849964
sp|Q8R5J9|PRAF3_MOUSE	Q8R5J9	PRA1 family protein 3	Arl6ip5	0.198212	1.75988	423.063	1334.52	117.484	1017.83	3.15443	0.277699	0.76269	3	3	0.0674037	0.758956	0.758956
sp|Q9DBJ1|PGAM1_MOUSE	Q9DBJ1	Phosphoglycerate mutase 1	Pgam1	0.200646	1.7291	1156.53	179.363	1093.21	166.85	0.155087	0.945247	0.930237	3	3	-0.0712953	-0.773673	0.773673
sp|Q32NZ6|TMC5_MOUSE	Q32NZ6	Transmembrane channel-like protein 5	Tmc5	0.208527	1.74567	14294.2	2550.67	13553.4	845.406	0.17844	0.948169	0.331445	3	3	-0.102713	-0.319324	0.319324
sp|P68373|TBA1C_MOUSE	P68373	Tubulin alpha-1C chain	Tuba1c	0.233151	1.89759	3751.46	9362.03	3977.11	5668.17	2.49557	1.06015	0.605443	3	3	0.127416	0.560998	0.560998
sp|P21107|TPM3_MOUSE	P21107	Tropomyosin alpha-3 chain	Tpm3	0.234375	1.856	104.16	591.317	180.41	575.511	5.677	1.73205	0.973271	3	3	0.0123968	0.185036	0.185036
sp|P42932|TCPQ_MOUSE	P42932	T-complex protein 1 subunit theta	Cct8	0.234606	1.80894	2076.13	904.447	970.525	1079.29	0.43564	0.467468	1.19332	3	3	-0.0583028	-0.561019	0.561019
sp|Q6ZQH8|NU188_MOUSE	Q6ZQH8	Nucleoporin NUP188	Nup188	0.239586	1.79997	2001.7	3345.93	1094.86	1283	1.67155	0.546967	0.383451	3	3	0.0979949	0.876571	0.876571
sp|Q91ZX7|LRP1_MOUSE	Q91ZX7	Prolow-density lipoprotein receptor-related protein 1	Lrp1	0.255686	1.8729	723.467	1931.57	494.33	1499.44	2.66988	0.683279	0.776279	3	3	0.0712434	0.662903	0.662903
sp|Q8VE96|S35F6_MOUSE	Q8VE96	Solute carrier family 35 member F6	Slc35f6	0.257015	1.83672	200.563	47.1833	183.759	81.7239	0.235254	0.916215	1.73205	3	3	-0.023729	-0.618944	0.618944
sp|Q9WVA4|TAGL2_MOUSE	Q9WVA4	Transgelin-2	Tagln2	0.267875	1.86875	850.477	1662.43	727.236	816.87	1.95471	0.855093	0.49137	3	3	0.0459229	0.515721	0.515721
sp|P67778|PHB_MOUSE	P67778	Prohibitin 1	Phb1	0.269722	1.83787	1048.67	257.34	973.569	445.726	0.245397	0.928388	1.73205	3	3	-0.0691443	-0.785294	0.785294
sp|Q8CAQ8|MIC60_MOUSE	Q8CAQ8	MICOS complex subunit Mic60	Immt	0.277518	1.84802	622.077	935.427	189.409	388.445	1.50372	0.304478	0.415259	3	3	0.0358058	0.641855	0.641855
sp|Q45VK7|DYHC2_MOUSE	Q45VK7	Cytoplasmic dynein 2 heavy chain 1	Dync2h1	0.278549	1.81366	5390.43	3879.9	1119.11	1763.38	0.719775	0.207611	0.454492	3	3	-0.0664112	-0.541731	0.541731
sp|O08756|HCD2_MOUSE	O08756	3-hydroxyacyl-CoA dehydrogenase type-2	Hsd17b10	0.279284	1.77892	250.97	438.033	230.223	118.881	1.74536	0.917332	0.271397	3	3	0.00880532	0.203976	0.203976
sp|P45952|ACADM_MOUSE	P45952	Medium-chain specific acyl-CoA dehydrogenase, mitochondrial	Acadm	0.283277	1.76596	98.9167	352.253	171.329	310.143	3.56111	1.73205	0.880455	3	3	0.0049657	0.0985012	0.0985012
sp|Q9Z0J0|NPC2_MOUSE	Q9Z0J0	NPC intracellular cholesterol transporter 2	Npc2	0.291192	1.77748	97.5033	1288.59	91.6517	1695.54	13.2158	0.939985	1.31581	3	3	0.08021	0.728705	0.728705
sp|Q8BMK4|CKAP4_MOUSE	Q8BMK4	Cytoskeleton-associated protein 4	Ckap4	0.29821	1.78317	2464.22	649.247	2611.86	319.84	0.263469	1.05992	0.492632	3	3	-0.0957508	-0.700355	0.700355
sp|Q01149|CO1A2_MOUSE	Q01149	Collagen alpha-2	Col1a2	0.299785	1.75674	255.337	502.97	81.3173	351.084	1.96983	0.318471	0.698021	3	3	0.0387402	0.766063	0.766063
sp|O35114|SCRB2_MOUSE	O35114	Lysosome membrane protein 2	Scarb2	0.300607	1.72702	927.51	397.307	655.134	410.496	0.428358	0.706337	1.0332	3	3	-0.0424776	-0.573629	0.573629
sp|Q8BP67|RL24_MOUSE	Q8BP67	60S ribosomal protein L24	Rpl24	0.300852	1.69519	140.577	434.13	131.731	407.534	3.08821	0.937073	0.938737	3	3	0.0334	0.606039	0.606039
sp|P35282|RAB21_MOUSE	P35282	Ras-related protein Rab-21	Rab21	0.301809	1.66849	174.023	530.347	166.356	493.796	3.04756	0.955938	0.931082	3	3	0.0328843	0.541124	0.541124
sp|Q9CZM2|RL15_MOUSE	Q9CZM2	60S ribosomal protein L15	Rpl15	0.302319	1.64036	425.557	130.197	368.99	225.507	0.305944	0.867076	1.73205	3	3	-0.0415933	-0.75142	0.75142
sp|P15379|CD44_MOUSE	P15379	CD44 antigen	Cd44	0.311169	1.65768	1623.46	513.037	1583.07	500.786	0.316014	0.975119	0.976122	3	3	-0.0766476	-0.708572	0.708572
sp|Q01853|TERA_MOUSE	Q01853	Transitional endoplasmic reticulum ATPase	Vcp	0.312812	1.63668	650.45	1616.4	775.45	1225.21	2.48504	1.19217	0.757991	3	3	0.0523981	0.518603	0.518603
sp|Q3U214|MAST3_MOUSE	Q3U214	Microtubule-associated serine/threonine-protein kinase 3	Mast3	0.316609	1.62748	2745.57	1390.1	1899.41	779.377	0.506305	0.691807	0.560664	3	3	-0.0383362	-0.319221	0.319221
sp|Q60932|VDAC1_MOUSE	Q60932	Voltage-dependent anion-selective channel protein 1	Vdac1	0.317542	1.60413	86.6433	423.49	150.071	488.818	4.88774	1.73205	1.15426	3	3	0.0421065	0.702748	0.702748
sp|Q9D1A2|CNDP2_MOUSE	Q9D1A2	Cytosolic non-specific dipeptidase	Cndp2	0.321847	1.59832	164.76	533.057	166.905	539.564	3.23535	1.01302	1.01221	3	3	0.00837936	0.133232	0.133232
sp|Q60715|P4HA1_MOUSE	Q60715	Prolyl 4-hydroxylase subunit alpha-1	P4ha1	0.322094	1.57289	938.977	114.737	1249.01	198.73	0.122193	1.33018	1.73205	3	3	-0.0692991	-0.736381	0.736381
sp|Q9D1L9|LTOR5_MOUSE	Q9D1L9	Ragulator complex protein LAMTOR5	Lamtor5	0.327238	1.57182	369.497	141.103	328.278	134.388	0.38188	0.888447	0.952411	3	3	-0.0400107	-0.803962	0.803962
sp|Q6IRU2|TPM4_MOUSE	Q6IRU2	Tropomyosin alpha-4 chain	Tpm4	0.330499	1.56187	190.65	810.277	171.166	954.531	4.25007	0.897801	1.17803	3	3	0.0565444	0.687785	0.687785
sp|P63101|1433Z_MOUSE	P63101	14-3-3 protein zeta/delta	Ywhaz	0.332988	1.54866	83.95	667.237	145.406	906.647	7.94802	1.73205	1.35881	3	3	0.0531105	0.664347	0.664347
sp|P58771|TPM1_MOUSE	P58771	Tropomyosin alpha-1 chain	Tpm1	0.333268	1.52574	646.21	1102.07	663.574	274.499	1.70544	1.02687	0.249075	3	3	0.0183818	0.260025	0.260025
sp|P63260|ACTG_MOUSE	P63260	Actin, cytoplasmic 2	Actg1	0.334286	1.50686	1212.32	2359.3	409.722	1764.17	1.9461	0.337964	0.747751	3	3	0.0706491	0.629473	0.629473
sp|P05555|ITAM_MOUSE	P05555	Integrin alpha-M	Itgam	0.33431	1.48413	268.327	124.877	67.3167	216.293	0.46539	0.250876	1.73205	3	3	-0.0231432	-0.583058	0.583058
sp|P30355|AL5AP_MOUSE	P30355	Arachidonate 5-lipoxygenase-activating protein	Alox5ap	0.338333	1.47958	152.817	489.147	264.686	466.248	3.20087	1.73205	0.953187	3	3	0.020397	0.334383	0.334383
sp|O35129|PHB2_MOUSE	O35129	Prohibitin-2	Phb2	0.339732	1.46385	1095.37	378.147	1098.32	330.832	0.345224	1.0027	0.874876	3	3	-0.0700235	-0.785106	0.785106
sp|Q791V5|MTCH2_MOUSE	Q791V5	Mitochondrial carrier homolog 2	Mtch2	0.343034	1.45665	245.043	84.82	212.375	146.913	0.346143	0.866682	1.73205	3	3	-0.0311531	-0.736799	0.736799
sp|P62717|RL18A_MOUSE	P62717	60S ribosomal protein L18a	Rpl18a	0.346646	1.45096	137.827	803.617	238.723	1055.51	5.83063	1.73205	1.31346	3	3	0.0548907	0.634769	0.634769
sp|Q640M1|UT14A_MOUSE	Q640M1	U3 small nucleolar RNA-associated protein 14 homolog A	Utp14a	0.34692	1.43166	312.167	136.49	160.473	236.408	0.437234	0.514061	1.73205	3	3	-0.0188014	-0.423166	0.423166
sp|Q69ZN7|MYOF_MOUSE	Q69ZN7	Myoferlin	Myof	0.362095	1.47353	440.187	109.397	524.208	189.481	0.248523	1.19088	1.73205	3	3	-0.0450548	-0.728794	0.728794
sp|Q3V3R1|C1TM_MOUSE	Q3V3R1	Monofunctional C1-tetrahydrofolate synthase, mitochondrial	Mthfd1l	0.364266	1.46205	353.667	136.467	281.861	236.367	0.385862	0.796967	1.73205	3	3	-0.0250474	-0.499002	0.499002
sp|Q9JJX6|P2RX4_MOUSE	Q9JJX6	P2X purinoceptor 4	P2rx4	0.364464	1.44308	3251.37	1414.28	2822.45	1312.62	0.43498	0.868079	0.928119	3	3	-0.107837	-0.738575	0.738575
sp|P29416|HEXA_MOUSE	P29416	Beta-hexosaminidase subunit alpha	Hexa	0.364879	1.42546	947.4	262.85	1123.16	294.066	0.277444	1.18552	1.11876	3	3	-0.0513067	-0.575435	0.575435
sp|O08709|PRDX6_MOUSE	O08709	Peroxiredoxin-6	Prdx6	0.36523	1.40806	554.253	173.427	572.389	300.384	0.312901	1.03272	1.73205	3	3	-0.038326	-0.576121	0.576121
sp|P37889|FBLN2_MOUSE	P37889	Fibulin-2	Fbln2	0.367391	1.39799	1622.03	69.3667	2646.1	120.147	0.0427653	1.63135	1.73205	3	3	-0.0917289	-0.681526	0.681526
sp|P18760|COF1_MOUSE	P18760	Cofilin-1	Cfl1	0.367836	1.38174	1437.62	459.093	1604.07	468.444	0.319343	1.11579	1.02037	3	3	-0.0803891	-0.752052	0.752052
sp|Q61656|DDX5_MOUSE	Q61656	Probable ATP-dependent RNA helicase DDX5	Ddx5	0.368112	1.36528	294.427	1048.56	304.392	1252.24	3.56137	1.03385	1.19425	3	3	0.056627	0.603286	0.603286
sp|Q61703|ITIH2_MOUSE	Q61703	Inter-alpha-trypsin inhibitor heavy chain H2	Itih2	0.368471	1.34953	7156.57	11225.7	4670.41	5159.46	1.56859	0.652605	0.459612	3	3	0.0892682	0.409285	0.409285
sp|Q99JY9|ARP3_MOUSE	Q99JY9	Actin-related protein 3	Actr3	0.369861	1.33789	4889.63	3848.33	1688.47	584.249	0.787039	0.345316	0.151819	3	3	-0.0245302	-0.222041	0.222041
sp|P15864|H12_MOUSE	P15864	Histone H1.2	H1-2	0.370187	1.32274	491.233	340.37	222.737	132.273	0.692889	0.453424	0.388616	3	3	-0.00802902	-0.19088	0.19088
sp|Q9D2G2|ODO2_MOUSE	Q9D2G2	Dihydrolipoyllysine-residue succinyltransferase component of 2-oxoglutarate dehydrogenase complex, mitochondrial	Dlst	0.370438	1.30769	1020.23	413.563	960.637	404.539	0.405362	0.941586	0.978179	3	3	-0.0488756	-0.5793	0.5793
sp|P51150|RAB7A_MOUSE	P51150	Ras-related protein Rab-7a	Rab7a	0.372404	1.29898	1396.86	4690.48	778.659	5631.27	3.35787	0.557434	1.20058	3	3	0.126528	0.642459	0.642459
sp|Q01768|NDKB_MOUSE	Q01768	Nucleoside diphosphate kinase B	Nme2	0.375623	1.29479	951.03	482.31	788.179	207.79	0.507145	0.828763	0.430823	3	3	-0.0499302	-0.670036	0.670036
sp|Q60597|ODO1_MOUSE	Q60597	2-oxoglutarate dehydrogenase, mitochondrial	Ogdh	0.390749	1.33127	211.337	1750.83	192.348	2766.57	8.28455	0.910151	1.58015	3	3	0.090578	0.661226	0.661226
sp|P20918|PLMN_MOUSE	P20918	Plasminogen	Plg	0.393057	1.32374	1689.14	2751.13	1870.35	448.62	1.62872	1.10727	0.163067	3	3	0.0679509	0.595938	0.595938
sp|P51881|ADT2_MOUSE	P51881	ADP/ATP translocase 2	Slc25a5	0.39335	1.30968	4249	7932.3	3706.67	5551.82	1.86686	0.872362	0.6999	3	3	0.0971233	0.457246	0.457246
sp|P35700|PRDX1_MOUSE	P35700	Peroxiredoxin-1	Prdx1	0.401929	1.3232	14663.4	30677	9320.12	28104.5	2.09207	0.635603	0.916143	3	3	0.247585	0.554461	0.554461
sp|Q8QZY6|TSN14_MOUSE	Q8QZY6	Tetraspanin-14	Tspan14	0.40391	1.31495	4264.2	6000.77	2029.17	2507.73	1.40724	0.475863	0.417901	3	3	0.0516923	0.350869	0.350869
sp|P11679|K2C8_MOUSE	P11679	Keratin, type II cytoskeletal 8	Krt8	0.405646	1.30609	57.6167	833.167	99.795	1443.09	14.4605	1.73205	1.73205	3	3	0.0263223	0.266907	0.266907
sp|P61982|1433G_MOUSE	P61982	14-3-3 protein gamma [Cleaved into: 14-3-3 protein gamma, N-terminally processed]	Ywhag	0.408568	1.3012	127.48	318.403	220.802	282.495	2.49767	1.73205	0.887225	3	3	0.0182429	0.371777	0.371777
sp|Q9CZE3|RAB32_MOUSE	Q9CZE3	Ras-related protein Rab-32	Rab32	0.409683	1.29072	125.58	50.82	109.847	88.0228	0.404682	0.874721	1.73205	3	3	-0.0147572	-0.480086	0.480086
sp|Q9CQW9|IFM3_MOUSE	Q9CQW9	Interferon-induced transmembrane protein 3	Ifitm3	0.41047	1.27944	339.397	173.733	84.2969	300.915	0.511889	0.248373	1.73205	3	3	-0.000305004	-0.00666057	0.00666057
sp|Q9JII6|AK1A1_MOUSE	Q9JII6	Aldo-keto reductase family 1 member A1	Akr1a1	0.411114	1.26796	36.0367	449.133	62.4173	777.922	12.4632	1.73205	1.73205	3	3	0.0462986	0.639869	0.639869
sp|P14131|RS16_MOUSE	P14131	40S ribosomal protein S16	Rps16	0.416352	1.27074	539.043	1608.54	751.904	1902.24	2.98406	1.39489	1.18259	3	3	0.0614526	0.52516	0.52516
sp|Q91VI7|RINI_MOUSE	Q91VI7	Ribonuclease inhibitor	Rnh1	0.417417	1.26086	60.6267	653.6	105.008	1132.07	10.7807	1.73205	1.73205	3	3	0.0551532	0.632329	0.632329
sp|Q61878|PRG2_MOUSE	Q61878	Bone marrow proteoglycan	Prg2	0.418621	1.25159	843.697	1816.13	943.97	1613.98	2.15259	1.11885	0.888692	3	3	0.0137188	0.122677	0.122677
sp|O70370|CATS_MOUSE	O70370	Cathepsin S	Ctss	0.421204	1.24659	551.66	1238.52	396.334	1268.23	2.24508	0.718439	1.02398	3	3	0.0541737	0.574958	0.574958
sp|P51863|VA0D1_MOUSE	P51863	V-type proton ATPase subunit d 1	Atp6v0d1	0.421802	1.23588	1338.27	752.987	1106.53	247.232	0.562655	0.826834	0.328335	3	3	-0.0619339	-0.711659	0.711659
sp|Q9CXP9|EXO5_MOUSE	Q9CXP9	Exonuclease V	Exo5	0.421969	1.22413	503.113	1050.2	150.168	1049.55	2.08741	0.298478	0.999375	3	3	0.0187569	0.222889	0.222889
sp|Q9JKF1|IQGA1_MOUSE	Q9JKF1	Ras GTPase-activating-like protein IQGAP1	Iqgap1	0.427837	1.22898	33.55	297.137	58.1103	514.656	8.85653	1.73205	1.73205	3	3	0.0364217	0.619939	0.619939
sp|P16858|G3P_MOUSE	P16858	Glyceraldehyde-3-phosphate dehydrogenase	Gapdh	0.430462	1.22452	4214.85	1809.93	4559.15	1349.97	0.429417	1.08169	0.745867	3	3	-0.0586199	-0.329472	0.329472
sp|Q8BSL7|ARF2_MOUSE	Q8BSL7	ADP-ribosylation factor 2	Arf2	0.431627	1.21603	329.577	681.293	570.844	400.459	2.06718	1.73205	0.587792	3	3	0.0175575	0.257744	0.257744
sp|P35486|ODPA_MOUSE	P35486	Pyruvate dehydrogenase E1 component subunit alpha, somatic form, mitochondrial	Pdha1	0.432749	1.20758	160.34	608.177	138.859	879.327	3.79304	0.866027	1.44584	3	3	0.0498706	0.648072	0.648072
sp|Q9JLC8|SACS_MOUSE	Q9JLC8	Sacsin	Sacs	0.434199	1.20019	18570.3	12340.9	10015.2	7354.45	0.664551	0.539313	0.595939	3	3	-0.0777753	-0.270602	0.270602
sp|P62874|GBB1_MOUSE	P62874	Guanine nucleotide-binding protein G	Gnb1	0.441163	1.20804	522.03	136.477	745.245	236.385	0.261435	1.42759	1.73205	3	3	-0.0493437	-0.6853	0.6853
sp|Q9D1L0|CHCH2_MOUSE	Q9D1L0	Coiled-coil-helix-coiled-coil-helix domain-containing protein 2	Chchd2	0.446216	1.21057	53.2633	362.367	92.2548	627.637	6.8033	1.73205	1.73205	3	3	0.0387698	0.598305	0.598305
sp|Q80X90|FLNB_MOUSE	Q80X90	Filamin-B	Flnb	0.446829	1.20111	40.4167	272.913	70.0037	472.7	6.75249	1.73205	1.73205	3	3	0.00677885	0.120548	0.120548
sp|Q9DBG6|RPN2_MOUSE	Q9DBG6	Dolichyl-diphosphooligosaccharide--protein glycosyltransferase subunit 2	Rpn2	0.461998	1.23059	631.95	377.227	327.353	433.085	0.596925	0.518004	1.14808	3	3	-0.0327009	-0.547029	0.547029
sp|P19253|RL13A_MOUSE	P19253	60S ribosomal protein L13a	Rpl13a	0.466652	1.23179	498.28	213.457	490.053	369.718	0.428387	0.983489	1.73205	3	3	-0.0395311	-0.622364	0.622364
sp|Q6PDM2|SRSF1_MOUSE	Q6PDM2	Serine/arginine-rich splicing factor 1	Srsf1	0.468343	1.22522	373.1	69.37	646.228	120.152	0.185929	1.73205	1.73205	3	3	-0.0413425	-0.629191	0.629191
sp|Q9R0P3|ESTD_MOUSE	Q9R0P3	S-formylglutathione hydrolase	Esd	0.473306	1.22724	719.103	1231.96	343.41	1069.49	1.71318	0.477553	0.868126	3	3	0.0442438	0.515507	0.515507
sp|P08228|SODC_MOUSE	P08228	Superoxide dismutase [Cu-Zn]	Sod1	0.480927	1.23607	4898.2	1473.7	7502.21	1448.68	0.300866	1.53163	0.983025	3	3	-0.132106	-0.590898	0.590898
sp|P09103|PDIA1_MOUSE	P09103	Protein disulfide-isomerase	P4hb	0.4899	1.24818	7469.6	4137	7281.14	2181.63	0.553845	0.974769	0.527345	3	3	-0.12426	-0.558047	0.558047
sp|O09159|MA2B1_MOUSE	O09159	Lysosomal alpha-mannosidase	Man2b1	0.491689	1.24194	1078.26	2641.47	785.981	3493.77	2.44976	0.728937	1.32266	3	3	0.0819411	0.536276	0.536276
sp|Q9Z1G4|VPP1_MOUSE	Q9Z1G4	V-type proton ATPase 116 kDa subunit a 1	Atp6v0a1	0.496603	1.24363	559.733	280.077	569.226	310.634	0.500375	1.01696	1.1091	3	3	-0.0468895	-0.721689	0.721689
sp|P47963|RL13_MOUSE	P47963	60S ribosomal protein L13	Rpl13	0.4994	1.24004	239.863	584.3	415.456	688.615	2.43597	1.73205	1.17853	3	3	0.0288072	0.398302	0.398302
sp|Q9JHU4|DYHC1_MOUSE	Q9JHU4	Cytoplasmic dynein 1 heavy chain 1	Dync1h1	0.500797	1.23305	109.287	205.86	96.334	204.744	1.88367	0.88148	0.99458	3	3	-0.00331985	-0.0865552	0.0865552
sp|Q9D0E1|HNRPM_MOUSE	Q9D0E1	Heterogeneous nuclear ribonucleoprotein M	Hnrnpm	0.50234	1.22655	43.5267	179.647	75.3904	311.157	4.12728	1.73205	1.73205	3	3	0.024348	0.533792	0.533792
sp|P26041|MOES_MOUSE	P26041	Moesin	Msn	0.505627	1.22437	2635.98	4850.57	1858.99	4911.61	1.84014	0.705238	1.01259	3	3	0.0946986	0.512861	0.512861
sp|P50427|STS_MOUSE	P50427	Steryl-sulfatase	Sts	0.505925	1.21505	66.8433	269.493	115.776	466.776	4.03172	1.73205	1.73205	3	3	0.0295991	0.529743	0.529743
sp|Q8BHN7|CL029_MOUSE	Q8BHN7	Uncharacterized protein C12orf29 homolog	0	0.513064	1.22218	14247	27101	17646.7	25554.4	1.90223	1.23862	0.942933	3	3	0.129958	0.289739	0.289739
sp|Q8BU30|SYIC_MOUSE	Q8BU30	Isoleucine--tRNA ligase, cytoplasmic	Iars1	0.515248	1.21748	43.53	165.63	75.3962	286.88	3.80496	1.73205	1.73205	3	3	0.00186316	0.0425165	0.0425165
sp|P14206|RSSA_MOUSE	P14206	40S ribosomal protein SA	Rpsa	0.515462	1.20824	2185.9	1013.9	2785.63	596.145	0.463837	1.27436	0.587973	3	3	-0.0698264	-0.514182	0.514182
sp|Q9ET30|TM9S3_MOUSE	Q9ET30	Transmembrane 9 superfamily member 3	Tm9sf3	0.517164	1.20261	226.97	853.833	393.124	1478.88	3.76188	1.73205	1.73205	3	3	0.0096053	0.0965287	0.0965287
sp|P24270|CATA_MOUSE	P24270	Catalase	Cat	0.518167	1.19546	3924.1	6192.3	2841.68	4768.47	1.57802	0.724162	0.770064	3	3	0.0736279	0.388547	0.388547
sp|Q9D1G1|RAB1B_MOUSE	Q9D1G1	Ras-related protein Rab-1B	Rab1b	0.524371	1.20032	4076.07	7455.39	2322.72	8074.11	1.82906	0.569844	1.08299	3	3	0.0643732	0.276368	0.276368
sp|Q9D0F3|LMAN1_MOUSE	Q9D0F3	Protein ERGIC-53	Lman1	0.531027	1.20613	277.43	700.39	480.523	955.597	2.52456	1.73205	1.36438	3	3	0.0358117	0.431289	0.431289
sp|Q99KI0|ACON_MOUSE	Q99KI0	Aconitate hydratase, mitochondrial	Aco2	0.535292	1.20647	203.653	413.583	352.738	404.568	2.03082	1.73205	0.978203	3	3	0.0176751	0.300663	0.300663
sp|P08113|ENPL_MOUSE	P08113	Endoplasmin	Hsp90b1	0.541931	1.21211	7781.71	4997.3	7238.5	249.221	0.642186	0.930195	0.0498711	3	3	-0.1296	-0.600668	0.600668
sp|O88273|GREM2_MOUSE	O88273	Gremlin-2	Grem2	0.544636	1.20893	43.5267	141.257	75.3904	244.664	3.24529	1.73205	1.73205	3	3	0.0197279	0.486499	0.486499
sp|O08790|FPRS1_MOUSE	O08790	Formyl peptide receptor-related sequence 1	Fpr-s1	0.545434	1.2016	258.463	153.803	67.2063	266.395	0.595068	0.260023	1.73205	3	3	0.00442295	0.1053	0.1053
sp|P97314|CSRP2_MOUSE	P97314	Cysteine and glycine-rich protein 2	Csrp2	0.546741	1.19549	63.7367	204.73	110.395	354.603	3.21212	1.73205	1.73205	3	3	0.000464593	0.00951504	0.00951504
sp|P56480|ATPB_MOUSE	P56480	ATP synthase subunit beta, mitochondrial	Atp5f1b	0.556472	1.20775	22622.7	15979.7	17754.8	2663.93	0.706354	0.784821	0.166707	3	3	-0.191722	-0.565433	0.565433
sp|Q91YQ5|RPN1_MOUSE	Q91YQ5	Dolichyl-diphosphooligosaccharide--protein glycosyltransferase subunit 1	Rpn1	0.559854	1.20616	1002.17	671.337	600.074	673.712	0.669881	0.598773	1.00354	3	3	-0.0222329	-0.292622	0.292622
sp|P26443|DHE3_MOUSE	P26443	Glutamate dehydrogenase 1, mitochondrial	Glud1	0.560129	1.19794	5797.1	4278.77	2934.24	2925.69	0.738087	0.506157	0.683769	3	3	-0.0837829	-0.514571	0.514571
sp|Q99P72|RTN4_MOUSE	Q99P72	Reticulon-4	Rtn4	0.562017	1.19327	3856.21	5819.4	3946.04	3663.94	1.5091	1.02329	0.629608	3	3	0.0382387	0.206062	0.206062
sp|Q8VDD5|MYH9_MOUSE	Q8VDD5	Myosin-9	Myh9	0.562839	1.18642	3946.77	5840.7	3925.47	3419.89	1.47987	0.994603	0.585527	3	3	0.0393158	0.21549	0.21549
sp|Q8VCM7|FIBG_MOUSE	Q8VCM7	Fibrinogen gamma chain	Fgg	0.565193	1.18287	624.18	1107.46	668.426	1157.83	1.77427	1.07089	1.04548	3	3	0.013645	0.147627	0.147627
sp|P63038|CH60_MOUSE	P63038	60 kDa heat shock protein, mitochondrial	Hspd1	0.569818	1.18409	1736.21	1141.97	1663.77	50.0633	0.657737	0.95828	0.0438395	3	3	-0.0605121	-0.587059	0.587059
sp|P28798|GRN_MOUSE	P28798	Progranulin	Grn	0.57164	1.17951	1293.59	2281.71	1647.4	2241.21	1.76386	1.27351	0.982248	3	3	0.0425034	0.319051	0.319051
sp|Q99P91|GPNMB_MOUSE	Q99P91	Transmembrane glycoprotein NMB	Gpnmb	0.574764	1.17766	4948.73	9226.93	5746.69	10700.4	1.8645	1.16124	1.15969	3	3	0.108385	0.389484	0.389484
sp|P40142|TKT_MOUSE	P40142	Transketolase	Tkt	0.575048	1.17006	505.12	966.173	647.821	1138.56	1.91276	1.28251	1.17842	3	3	0.0317173	0.347071	0.347071
sp|O35405|PLD3_MOUSE	O35405	5'-3' exonuclease PLD3	Pld3	0.575959	1.16383	719.34	1462.51	890.05	1920.57	2.03313	1.23731	1.3132	3	3	0.0467901	0.402822	0.402822
sp|P60710|ACTB_MOUSE	P60710	Actin, cytoplasmic 1	Actb	0.582846	1.16968	2039.44	3352.2	1511.43	3498.07	1.64368	0.741097	1.04352	3	3	0.0633107	0.406553	0.406553
sp|Q8VEB4|PAG15_MOUSE	Q8VEB4	Phospholipase A2 group XV	Pla2g15	0.584918	1.16586	263.4	716.033	456.222	1240.21	2.71843	1.73205	1.73205	3	3	0.0405552	0.442345	0.442345
sp|P48036|ANXA5_MOUSE	P48036	Annexin A5	Anxa5	0.587063	1.16223	14039.8	23599.4	15154.7	23634.8	1.6809	1.07941	1.0015	3	3	0.145652	0.34474	0.34474
sp|Q9CZ13|QCR1_MOUSE	Q9CZ13	Cytochrome b-c1 complex subunit 1, mitochondrial	Uqcrc1	0.592933	1.16597	1079.37	702.013	943.166	616.209	0.650394	0.873814	0.877774	3	3	-0.0573671	-0.678265	0.678265
sp|Q9WV54|ASAH1_MOUSE	Q9WV54	Acid ceramidase	Asah1	0.596094	1.16437	2426.72	5349.03	2874.86	8320.29	2.20422	1.18467	1.55548	3	3	0.106515	0.450682	0.450682
sp|P84244|H33_MOUSE	P84244	Histone H3.3	H3-3a	0.596403	1.15726	12466.9	6196.37	18009.8	5750.12	0.497025	1.44461	0.927982	3	3	-0.148668	-0.429253	0.429253
sp|P51569|AGAL_MOUSE	P51569	Alpha-galactosidase A	Gla	0.601409	1.15929	737.243	532.737	317.114	539.057	0.722606	0.430134	1.01186	3	3	-0.00822265	-0.130602	0.130602
sp|Q8VHY0|CSPG4_MOUSE	Q8VHY0	Chondroitin sulfate proteoglycan 4	Cspg4	0.602442	1.1537	271.87	152.587	253.003	264.288	0.561249	0.930604	1.73205	3	3	-0.0270868	-0.562555	0.562555
sp|Q64337|SQSTM_MOUSE	Q64337	Sequestosome-1	Sqstm1	0.607802	1.1564	316.34	503.553	360.472	458.377	1.59181	1.13951	0.910284	3	3	-0.00806013	-0.132669	0.132669
sp|Q62230|SN_MOUSE	Q62230	Sialoadhesin	Siglec1	0.610012	1.15312	131.083	232.49	227.043	222.499	1.7736	1.73205	0.957026	3	3	0.0285934	0.637586	0.637586
sp|P08752|GNAI2_MOUSE	P08752	Guanine nucleotide-binding protein G	Gnai2	0.610312	1.14629	944.457	633.343	873.796	435.101	0.67059	0.925184	0.686991	3	3	-0.0316836	-0.403186	0.403186
sp|P13020|GELS_MOUSE	P13020	Gelsolin	Gsn	0.612742	1.14352	3164.5	2482.9	1111.16	1844.94	0.784611	0.351134	0.743059	3	3	-0.0149391	-0.128016	0.128016
sp|P20029|BIP_MOUSE	P20029	Endoplasmic reticulum chaperone BiP	Hspa5	0.613926	1.13848	15981.3	9449.47	19715.3	6343.02	0.591284	1.23365	0.671256	3	3	-0.157419	-0.435057	0.435057
sp|Q64191|ASPG_MOUSE	Q64191	N(4)-(beta-N-acetylglucosaminyl)-L-asparaginase	Aga	0.615258	1.13378	1962.18	1139.2	2178.95	1454.24	0.580576	1.11047	1.27655	3	3	-0.0418664	-0.325377	0.325377
sp|Q9DCW4|ETFB_MOUSE	Q9DCW4	Electron transfer flavoprotein subunit beta	Etfb	0.615797	1.12768	1154.82	777.233	866.842	835.313	0.673032	0.750627	1.07473	3	3	-0.0186252	-0.213545	0.213545
sp|P62270|RS18_MOUSE	P62270	40S ribosomal protein S18	Rps18	0.620444	1.12913	1027.17	459.97	1779.1	442.179	0.447805	1.73205	0.961321	3	3	-0.0632575	-0.587993	0.587993
sp|Q61207|SAP_MOUSE	Q61207	Prosaposin	Psap	0.623012	1.12681	2958.41	4738.17	4003.68	4191.41	1.60159	1.35332	0.884605	3	3	0.0465022	0.243151	0.243151
sp|Q61838|PZP_MOUSE	Q61838	Pregnancy zone protein	Pzp	0.626586	1.12632	2440.13	1745.9	1709.65	1516.37	0.715494	0.700638	0.868533	3	3	-0.0531006	-0.442349	0.442349
sp|Q64727|VINC_MOUSE	Q64727	Vinculin	Vcl	0.626992	1.12017	169.39	274.097	146.704	312.349	1.61814	0.866071	1.13956	3	3	-0.00661254	-0.14176	0.14176
sp|Q9Z2K1|K1C16_MOUSE	Q9Z2K1	Keratin, type I cytoskeletal 16	Krt16	0.633139	1.1243	60.63	138.74	105.014	240.305	2.28831	1.73205	1.73205	3	3	-0.00078249	-0.0192542	0.0192542
sp|P14901|HMOX1_MOUSE	P14901	Heme oxygenase 1	Hmox1	0.636278	1.12307	1215.33	766.58	1052.76	1097.97	0.630757	0.866232	1.4323	3	3	-0.053017	-0.54183	0.54183
sp|Q6PB93|GALT2_MOUSE	Q6PB93	Polypeptide N-acetylgalactosaminyltransferase 2	Galnt2	0.642899	1.12796	121.487	269.487	210.421	466.765	2.21824	1.73205	1.73205	3	3	0.0215619	0.380056	0.380056
sp|P20060|HEXB_MOUSE	P20060	Beta-hexosaminidase subunit beta	Hexb	0.643291	1.12193	4147.58	7708.16	5075.9	11239.7	1.85847	1.22382	1.45816	3	3	0.103488	0.371684	0.371684
sp|Q61316|HSP74_MOUSE	Q61316	Heat shock 70 kDa protein 4	Hspa4	0.643604	1.11583	121.26	205.86	210.028	204.744	1.69767	1.73205	0.99458	3	3	-0.00890843	-0.207473	0.207473
sp|Q8K0E8|FIBB_MOUSE	Q8K0E8	Fibrinogen beta chain [Cleaved into: Fibrinopeptide B; Fibrinogen beta chain]	Fgb	0.649356	1.11918	784.097	1452.13	435.411	2317.58	1.85198	0.555302	1.59598	3	3	-0.00546688	-0.044927	0.044927
sp|Q80WS3|FBLL1_MOUSE	Q80WS3	rRNA/tRNA 2'-O-methyltransferase fibrillarin-like protein 1	Fbll1	0.650427	1.11447	1316.35	2058.27	1663.01	2034.58	1.56362	1.26335	0.988491	3	3	0.0324479	0.25263	0.25263
sp|P24668|MPRD_MOUSE	P24668	Cation-dependent mannose-6-phosphate receptor	M6pr	0.660732	1.12555	188.323	359.3	65.9692	622.326	1.90789	0.350298	1.73205	3	3	0.0347885	0.555515	0.555515
sp|P56135|ATPK_MOUSE	P56135	ATP synthase subunit f, mitochondrial	Atp5mf	0.667524	1.13055	481.677	702.223	519.538	641.245	1.45787	1.0786	0.913164	3	3	-0.0158591	-0.220651	0.220651
sp|P48678|LMNA_MOUSE	P48678	Prelamin-A/C [Cleaved into: Lamin-A/C]	Lmna	0.673585	1.13426	8243.17	12878.4	9523.57	14915.2	1.56231	1.15533	1.15816	3	3	0.0967071	0.290713	0.290713
sp|P17742|PPIA_MOUSE	P17742	Peptidyl-prolyl cis-trans isomerase A	Ppia	0.674205	1.12881	323.94	184.097	429.592	318.865	0.568305	1.32615	1.73205	3	3	-0.0279176	-0.482694	0.482694
sp|P49182|HEP2_MOUSE	P49182	Heparin cofactor 2	Serpind1	0.680824	1.13342	2113.41	1627.81	1636.56	964.461	0.770229	0.774369	0.592491	3	3	0.0274103	0.251643	0.251643
sp|P52480|KPYM_MOUSE	P52480	Pyruvate kinase PKM	Pkm	0.690466	1.14297	6616.53	4621.73	7303.38	3424.52	0.698513	1.10381	0.740961	3	3	-0.0753676	-0.336026	0.336026
sp|Q8VBX6|MPDZ_MOUSE	Q8VBX6	Multiple PDZ domain protein	Mpdz	0.69178	1.13872	80487.3	69254	44928	7990.82	0.860434	0.558199	0.115384	3	3	-0.102769	-0.192661	0.192661
sp|P35293|RAB18_MOUSE	P35293	Ras-related protein Rab-18	Rab18	0.692426	1.13341	541.783	648.787	333.862	279.888	1.1975	0.616227	0.431402	3	3	-0.00209769	-0.0402494	0.0402494
sp|P62880|GBB2_MOUSE	P62880	Guanine nucleotide-binding protein G	Gnb2	0.69697	1.13451	550.8	911.13	954.014	1145.51	1.65419	1.73205	1.25724	3	3	0.0224187	0.232621	0.232621
sp|Q3TCN2|PLBL2_MOUSE	Q3TCN2	Putative phospholipase B-like 2	Plbd2	0.699055	1.13162	2241.7	4150.67	3409.07	7189.17	1.85157	1.52075	1.73205	3	3	0.0757058	0.340076	0.340076
sp|Q9CQR2|RS21_MOUSE	Q9CQR2	40S ribosomal protein S21	Rps21	0.700966	1.12848	336.353	221.48	291.945	383.615	0.658474	0.86797	1.73205	3	3	-0.00511957	-0.0934429	0.0934429
sp|P01942|HBA_MOUSE	P01942	Hemoglobin subunit alpha	Hba	0.704674	1.12825	22618	18529.3	15733.7	7404.78	0.81923	0.695628	0.399625	3	3	-0.0795066	-0.241685	0.241685
sp|P10126|EF1A1_MOUSE	P10126	Elongation factor 1-alpha 1	Eef1a1	0.705193	1.12294	561.883	914.353	873.306	1221.88	1.6273	1.55425	1.33633	3	3	0.023671	0.24485	0.24485
sp|P99024|TBB5_MOUSE	P99024	Tubulin beta-5 chain	Tubb5	0.710475	1.12524	2838.51	3780.73	3160.09	2601.49	1.33194	1.11329	0.68809	3	3	0.0213541	0.13385	0.13385
sp|P10107|ANXA1_MOUSE	P10107	Annexin A1	Anxa1	0.711643	1.12103	6283.7	4704.07	5524.91	4119.78	0.748614	0.879245	0.87579	3	3	-0.0496512	-0.239863	0.239863
sp|O88569|ROA2_MOUSE	O88569	Heterogeneous nuclear ribonucleoproteins A2/B1	Hnrnpa2b1	0.728796	1.14191	767.157	503.427	1074.17	595.311	0.656224	1.4002	1.18252	3	3	-0.0215278	-0.246653	0.246653
sp|Q8BFR5|EFTU_MOUSE	Q8BFR5	Elongation factor Tu, mitochondrial	Tufm	0.729057	1.13624	367.68	484.803	333.494	432.267	1.31855	0.907022	0.891634	3	3	0.0125048	0.214887	0.214887
sp|P27773|PDIA3_MOUSE	P27773	Protein disulfide-isomerase A3	Pdia3	0.730497	1.13246	10636	14561	12224	13751.8	1.36903	1.1493	0.944425	3	3	0.0626119	0.185357	0.185357
sp|P07356|ANXA2_MOUSE	P07356	Annexin A2	Anxa2	0.731408	1.12791	8306.1	6718.6	7400.79	1003.79	0.808875	0.891006	0.149404	3	3	-0.0990721	-0.460375	0.460375
sp|P14602|HSPB1_MOUSE	P14602	Heat shock protein beta-1	Hspb1	0.73328	1.12487	7016.03	6163.83	2302.42	3318.49	0.878535	0.328166	0.538381	3	3	-0.0488819	-0.308917	0.308917
sp|Q9DCN2|NB5R3_MOUSE	Q9DCN2	NADH-cytochrome b5 reductase 3	Cyb5r3	0.733352	1.11913	501.73	330.97	571.613	573.257	0.659658	1.13928	1.73205	3	3	-0.0348548	-0.492011	0.492011
sp|Q99K51|PLST_MOUSE	Q99K51	Plastin-3	Pls3	0.734346	1.11484	403.767	233.95	699.344	405.213	0.579419	1.73205	1.73205	3	3	0.0025389	0.03587	0.03587
sp|P11835|ITB2_MOUSE	P11835	Integrin beta-2	Itgb2	0.735159	1.11032	583.68	400.767	530.103	694.148	0.686621	0.908209	1.73205	3	3	-0.00770804	-0.104765	0.104765
sp|O08749|DLDH_MOUSE	O08749	Dihydrolipoyl dehydrogenase, mitochondrial	Dld	0.735777	1.10555	274.72	373.547	239.911	407.715	1.35974	0.873294	1.09147	3	3	0.0142304	0.262819	0.262819
sp|Q61554|FBN1_MOUSE	Q61554	Fibrillin-1 [Cleaved into: Asprosin]	Fbn1	0.736647	1.10121	40.42	69.37	70.0095	120.152	1.71623	1.73205	1.73205	3	3	-0.0032537	-0.110841	0.110841
sp|Q9R1Q7|PLP2_MOUSE	Q9R1Q7	Proteolipid protein 2	Plp2	0.738894	1.09896	325.357	443.943	346.773	458.412	1.36448	1.06582	1.03259	3	3	0.0111764	0.187296	0.187296
sp|P11087|CO1A1_MOUSE	P11087	Collagen alpha-1	Col1a1	0.741739	1.09762	790.783	905.18	293.755	477.853	1.14466	0.371473	0.52791	3	3	0.00780508	0.13243	0.13243
sp|P09528|FRIH_MOUSE	P09528	Ferritin heavy chain	Fth1	0.742178	1.09275	197.76	334.9	342.53	580.064	1.69347	1.73205	1.73205	3	3	-0.0108306	-0.167691	0.167691
sp|P02104|HBE_MOUSE	P02104	Hemoglobin subunit epsilon-Y2	Hbb-y	0.747874	1.09564	153994	172000	69946.4	57506.5	1.11693	0.454216	0.33434	3	3	0.445871	0.595643	0.595643
sp|Q9EQ06|DHB11_MOUSE	Q9EQ06	Estradiol 17-beta-dehydrogenase 11	Hsd17b11	0.747924	1.09026	375.607	519.807	121.427	715.073	1.38391	0.323282	1.37565	3	3	0.028748	0.429113	0.429113
sp|P17225|PTBP1_MOUSE	P17225	Polypyrimidine tract-binding protein 1	Ptbp1	0.75228	1.09118	357.71	470.49	247.224	522.174	1.31528	0.691129	1.10985	3	3	0.017041	0.285079	0.285079
sp|P97821|CATC_MOUSE	P97821	Dipeptidyl peptidase 1	Ctsc	0.75751	1.09335	531.6	868.2	920.758	1503.77	1.63318	1.73205	1.73205	3	3	0.0271691	0.260247	0.260247
sp|Q9D565|WDR64_MOUSE	Q9D565	WD repeat-containing protein 64	Wdr64	0.758095	1.08883	3224.63	3820.11	445.01	3095.46	1.18466	0.138003	0.810306	3	3	-0.0178763	-0.128581	0.128581
sp|P62806|H4_MOUSE	P62806	Histone H4	H4c1	0.763845	1.09174	41672.5	57813	60245.8	62657.9	1.38732	1.4457	1.0838	3	3	0.112744	0.153869	0.153869
sp|P11499|HS90B_MOUSE	P11499	Heat shock protein HSP 90-beta	Hsp90ab1	0.76604	1.08956	1565.55	2179.43	1764.92	2833.64	1.39212	1.12735	1.30017	3	3	0.0342438	0.238503	0.238503
sp|P35564|CALX_MOUSE	P35564	Calnexin	Canx	0.767347	1.08615	1270.12	1053.97	1136.73	325.192	0.82982	0.894973	0.308539	3	3	-0.042431	-0.49662	0.49662
sp|O89086|RBM3_MOUSE	O89086	RNA-binding protein 3	Rbm3	0.773937	1.09021	357.253	453.57	352.118	413.149	1.2696	0.985624	0.910883	3	3	0.0254626	0.439976	0.439976
sp|Q03265|ATPA_MOUSE	Q03265	ATP synthase subunit alpha, mitochondrial	Atp5f1a	0.774568	1.08588	23365	19368.3	22058.6	4875.96	0.828945	0.944087	0.251749	3	3	-0.150364	-0.402767	0.402767
sp|P19324|SERPH_MOUSE	P19324	Serpin H1	Serpinh1	0.775483	1.08198	4656.77	3457.73	6597.38	1672.9	0.742518	1.41673	0.483813	3	3	-0.0781455	-0.381374	0.381374
sp|Q8BH59|CMC1_MOUSE	Q8BH59	Calcium-binding mitochondrial carrier protein Aralar1	Slc25a12	0.780558	1.0839	327.097	394.87	188.159	346.108	1.2072	0.575239	0.876511	3	3	0.00364628	0.073985	0.073985
sp|P54116|STOM_MOUSE	P54116	Stomatin	Stom	0.78134	1.07987	644.977	494.323	760.191	441.219	0.76642	1.17863	0.892571	3	3	-0.0200559	-0.272451	0.272451
sp|Q9CZU6|CISY_MOUSE	Q9CZU6	Citrate synthase, mitochondrial	Cs	0.784073	1.07856	1664.44	2011.77	1724.63	1113.74	1.20867	1.03616	0.553615	3	3	0.00361391	0.0321273	0.0321273
sp|Q9R112|SQOR_MOUSE	Q9R112	Sulfide:quinone oxidoreductase, mitochondrial	Sqor	0.787368	1.07803	386.06	452.83	52.7017	397.523	1.17295	0.136512	0.877864	3	3	-0.0106017	-0.213287	0.213287
sp|Q9R0G6|COMP_MOUSE	Q9R0G6	Cartilage oligomeric matrix protein	Comp	0.787793	1.0736	811.6	695.59	637.722	284.162	0.85706	0.785759	0.408519	3	3	-0.0208018	-0.31717	0.31717
sp|Q922R8|PDIA6_MOUSE	Q922R8	Protein disulfide-isomerase A6	Pdia6	0.78951	1.07096	1494.41	1155.55	1854.75	888.347	0.773251	1.24112	0.768763	3	3	-0.0325764	-0.289432	0.289432
sp|P02463|CO4A1_MOUSE	P02463	Collagen alpha-1	Col4a1	0.790279	1.06706	216.913	283.177	236.373	327.233	1.30548	1.08971	1.15558	3	3	0.0152515	0.30586	0.30586
sp|P08905|LYZ2_MOUSE	P08905	Lysozyme C-2	Lyz2	0.791283	1.06351	8554.53	11933.5	11539.6	17169.7	1.395	1.34894	1.43878	3	3	0.0776762	0.217612	0.217612
sp|P17710|HXK1_MOUSE	P17710	Hexokinase-1	Hk1	0.791712	1.05923	461.42	631.037	488.873	918.671	1.3676	1.0595	1.45581	3	3	0.0197911	0.247214	0.247214
sp|P38647|GRP75_MOUSE	P38647	Stress-70 protein, mitochondrial	Hspa9	0.79647	1.06075	1465.78	1772.86	1501.01	1212.48	1.2095	1.02404	0.683913	3	3	0.00589265	0.0540676	0.0540676
sp|P18242|CATD_MOUSE	P18242	Cathepsin D	Ctsd	0.809818	1.07365	10128.5	13449	13398.6	17917.6	1.32783	1.32285	1.33227	3	3	0.0676694	0.182451	0.182451
sp|P05202|AATM_MOUSE	P05202	Aspartate aminotransferase, mitochondrial	Got2	0.8105	1.06971	3088.95	3900.5	3261.73	4414.2	1.26273	1.05594	1.1317	3	3	0.0334712	0.182211	0.182211
sp|P62814|VATB2_MOUSE	P62814	V-type proton ATPase subunit B, brain isoform	Atp6v1b2	0.810706	1.06519	1321.7	1650.03	1157.2	1898.03	1.24842	0.875541	1.1503	3	3	0.0264817	0.226523	0.226523
sp|Q7TPR4|ACTN1_MOUSE	Q7TPR4	Alpha-actinin-1	Actn1	0.813782	1.06446	933.15	1092.26	727.83	818.795	1.1705	0.779971	0.749636	3	3	0.0100194	0.122102	0.122102
sp|P07724|ALBU_MOUSE	P07724	Albumin	Alb	0.818515	1.06589	1375330	1270330	478733	567319	0.923655	0.348085	0.44659	3	3	-0.299334	-0.140165	0.140165
sp|P28301|LYOX_MOUSE	P28301	Protein-lysine 6-oxidase	Lox	0.826999	1.07217	85.6533	120.057	148.356	207.944	1.40166	1.73205	1.73205	3	3	-0.00729731	-0.184267	0.184267
sp|P29391|FRIL1_MOUSE	P29391	Ferritin light chain 1	Ftl1	0.828201	1.069	5705.27	6861.9	7012.3	5063.51	1.20273	1.22909	0.737917	3	3	0.0105706	0.0458729	0.0458729
sp|P61979|HNRPK_MOUSE	P61979	Heterogeneous nuclear ribonucleoprotein K	Hnrnpk	0.829057	1.06541	250.583	179.547	434.023	310.984	0.716515	1.73205	1.73205	3	3	-0.0244049	-0.426282	0.426282
sp|P11438|LAMP1_MOUSE	P11438	Lysosome-associated membrane glycoprotein 1	Lamp1	0.8296	1.06145	145.797	203.25	252.527	352.039	1.39406	1.73205	1.73205	3	3	-0.0121702	-0.235996	0.235996
sp|Q9WUU7|CATZ_MOUSE	Q9WUU7	Cathepsin Z	Ctsz	0.834036	1.06249	5132.3	4118.1	4824.53	6201.04	0.802389	0.940032	1.5058	3	3	-0.000793358	-0.00361325	0.00361325
sp|Q9CRD2|EMC2_MOUSE	Q9CRD2	ER membrane protein complex subunit 2	Emc2	0.834798	1.05886	80.2767	58.21	139.043	100.823	0.725117	1.73205	1.73205	3	3	0.00225848	0.0695709	0.0695709
sp|Q9R0P5|DEST_MOUSE	Q9R0P5	Destrin	Dstn	0.844583	1.06665	100.977	136.477	174.897	236.385	1.35157	1.73205	1.73205	3	3	-0.010496	-0.247188	0.247188
sp|P17182|ENOA_MOUSE	P17182	Alpha-enolase	Eno1	0.848333	1.06679	2624.96	2188.11	2714.12	2528.68	0.833579	1.03397	1.15564	3	3	-0.0165457	-0.109724	0.109724
sp|P12265|BGLR_MOUSE	P12265	Beta-glucuronidase	Gusb	0.849713	1.06396	9131.17	8119.07	7204.88	4831.1	0.88916	0.789042	0.595031	3	3	-0.0294292	-0.127628	0.127628
sp|P10605|CATB_MOUSE	P10605	Cathepsin B	Ctsb	0.852243	1.06258	14021.1	17125.8	19949.7	18303.2	1.22143	1.42284	1.06875	3	3	0.0333468	0.0818671	0.0818671
sp|P97429|ANXA4_MOUSE	P97429	Annexin A4	Anxa4	0.852648	1.05858	756.607	880.047	898.48	598.243	1.16315	1.18751	0.679786	3	3	-0.0104072	-0.12796	0.12796
sp|Q61937|NPM_MOUSE	Q61937	Nucleophosmin	Npm1	0.852732	1.05422	615.117	732.447	753.195	697.562	1.19074	1.22448	0.952372	3	3	0.0038046	0.0479676	0.0479676
sp|Q9D3D9|ATPD_MOUSE	Q9D3D9	ATP synthase subunit delta, mitochondrial	Atp5f1d	0.855256	1.0529	816.433	731.727	711.109	251.536	0.896248	0.870994	0.343757	3	3	-0.0297647	-0.437833	0.437833
sp|P62855|RS26_MOUSE	P62855	40S ribosomal protein S26	Rps26	0.855738	1.04908	513.353	419.017	728.542	423.891	0.816234	1.41918	1.01163	3	3	-0.0138202	-0.192314	0.192314
sp|P47738|ALDH2_MOUSE	P47738	Aldehyde dehydrogenase, mitochondrial	Aldh2	0.856107	1.04516	12811	14739.7	9953.13	14122.7	1.15055	0.77692	0.95814	3	3	0.0481924	0.148123	0.148123
sp|P58252|EF2_MOUSE	P58252	Elongation factor 2	Eef2	0.860191	1.04579	1665.6	1326.45	2265.46	2157.31	0.796378	1.36015	1.62638	3	3	-0.0132062	-0.0954043	0.0954043
sp|Q91VW3|SH3L3_MOUSE	Q91VW3	SH3 domain-binding glutamic acid-rich-like protein 3	Sh3bgrl3	0.864305	1.04645	177.227	136.477	306.966	236.385	0.770068	1.73205	1.73205	3	3	-0.0214833	-0.441063	0.441063
sp|Q571E4|GALNS_MOUSE	Q571E4	N-acetylgalactosamine-6-sulfatase	Galns	0.864396	1.04226	761.817	831.567	484.449	453.526	1.09156	0.635912	0.545388	3	3	0.00349107	0.0547649	0.0547649
sp|P16675|PPGB_MOUSE	P16675	Lysosomal protective protein	Ctsa	0.865699	1.03955	3769.65	3177.2	5114.28	2498.66	0.842838	1.3567	0.786435	3	3	-0.0419069	-0.224476	0.224476
sp|P06151|LDHA_MOUSE	P06151	L-lactate dehydrogenase A chain	Ldha	0.866811	1.03664	1713.67	1450.22	1889.45	1716.26	0.846266	1.10258	1.18345	3	3	-0.013451	-0.107597	0.107597
sp|P20152|VIME_MOUSE	P20152	Vimentin	Vim	0.868776	1.03476	126284	144638	123899	131297	1.14534	0.981115	0.907763	3	3	0.0837002	0.0796186	0.0796186
sp|Q8BLF1|NCEH1_MOUSE	Q8BLF1	Neutral cholesterol ester hydrolase 1	Nceh1	0.869144	1.03101	155.867	131.307	83.4575	227.43	0.842429	0.535441	1.73205	3	3	-0.00308877	-0.0802064	0.0802064
sp|P35441|TSP1_MOUSE	P35441	Thrombospondin-1	Thbs1	0.869742	1.02756	1642.23	1537.58	666.942	794.249	0.936272	0.406119	0.516559	3	3	-0.0418301	-0.52498	0.52498
sp|Q8VEM8|MPCP_MOUSE	Q8VEM8	Phosphate carrier protein, mitochondrial	Slc25a3	0.870283	1.02407	1997.73	1773.99	1377.57	1749.24	0.888005	0.689568	0.986047	3	3	-0.00492345	-0.0421726	0.0421726
sp|P24452|CAPG_MOUSE	P24452	Macrophage-capping protein	Capg	0.87048	1.0202	477.207	418.04	534.01	250.198	0.876015	1.11903	0.598502	3	3	-0.00889602	-0.148066	0.148066
sp|Q07797|LG3BP_MOUSE	Q07797	Galectin-3-binding protein	Lgals3bp	0.874512	1.02084	107.27	136.487	185.797	236.402	1.27237	1.73205	1.73205	3	3	-0.0115449	-0.269135	0.269135
sp|P51885|LUM_MOUSE	P51885	Lumican	Lum	0.875084	1.01746	1412.18	1267.95	1235.84	834.59	0.897863	0.875127	0.658222	3	3	-0.0260262	-0.272441	0.272441
sp|P05064|ALDOA_MOUSE	P05064	Fructose-bisphosphate aldolase A	Aldoa	0.876454	1.01502	2619.4	2280.52	3039.69	1820.19	0.870626	1.16045	0.798146	3	3	-0.030046	-0.204059	0.204059
sp|Q80U62|RUBIC_MOUSE	Q80U62	Run domain Beclin-1-interacting and cysteine-rich domain-containing protein	Rubcn	0.880858	1.01611	5931.6	6563.63	4883.07	4810.9	1.10655	0.823229	0.732964	3	3	0.0337945	0.165026	0.165026
sp|P68040|RACK1_MOUSE	P68040	Receptor of activated protein C kinase 1	Rack1	0.88615	1.0182	752.807	884.137	689.74	1322.17	1.17445	0.916224	1.49544	3	3	0.0189772	0.198711	0.198711
sp|P63017|HSP7C_MOUSE	P63017	Heat shock cognate 71 kDa protein	Hspa8	0.888709	1.01716	4636.07	5340.6	5955.32	5616.01	1.15197	1.28456	1.05157	3	3	0.013342	0.0596335	0.0596335
sp|Q69ZZ6|TMCC1_MOUSE	Q69ZZ6	Transmembrane and coiled-coil domains protein 1	Tmcc1	0.890817	1.0156	1407.21	1352.9	484.778	422.885	0.961406	0.344495	0.312576	3	3	-0.0164302	-0.26197	0.26197
sp|P23780|BGAL_MOUSE	P23780	Beta-galactosidase	Glb1	0.891261	1.01217	662.5	538.2	1147.48	932.19	0.812377	1.73205	1.73205	3	3	-0.00909695	-0.09568	0.09568
sp|O35737|HNRH1_MOUSE	O35737	Heterogeneous nuclear ribonucleoprotein H	Hnrnph1	0.891551	1.00859	339.607	294.373	465.33	272.9	0.866807	1.3702	0.927055	3	3	-0.00927799	-0.161549	0.161549
sp|Q9QXS1|PLEC_MOUSE	Q9QXS1	Plectin	Plec	0.89545	1.0091	1797.17	1569.13	1618.06	2311.94	0.873111	0.900339	1.47339	3	3	0.00920613	0.0700925	0.0700925
sp|O35604|NPC1_MOUSE	O35604	NPC intracellular cholesterol transporter 1	Npc1	0.901489	1.01202	902.173	821.223	690.803	808.753	0.910272	0.76571	0.984815	3	3	-0.00482237	-0.0598127	0.0598127
sp|P62889|RL30_MOUSE	P62889	60S ribosomal protein L30	Rpl30	0.906255	1.01348	574.783	502.697	796.132	597.921	0.874585	1.3851	1.18943	3	3	-0.00643499	-0.0825018	0.0825018
sp|Q9CY62|RN181_MOUSE	Q9CY62	E3 ubiquitin-protein ligase RNF181	Rnf181	0.910601	1.01447	960.627	858.463	1203.14	862.094	0.893649	1.25245	1.00423	3	3	-0.0129731	-0.136429	0.136429
sp|Q8CGP2|H2B1P_MOUSE	Q8CGP2	Histone H2B type 1-P	Hist1h2bp	0.911072	1.01115	758.697	831.903	851.086	642.281	1.09649	1.12177	0.772062	3	3	-0.0207459	-0.25705	0.25705
sp|P08226|APOE_MOUSE	P08226	Apolipoprotein E	Apoe	0.912758	1.0092	449.727	486.55	308.716	451.256	1.08188	0.686454	0.927461	3	3	0.0047533	0.0822485	0.0822485
sp|Q91W90|TXND5_MOUSE	Q91W90	Thioredoxin domain-containing protein 5	Txndc5	0.915813	1.00877	395.233	342.827	684.564	426.454	0.867403	1.73205	1.24394	3	3	-0.00966501	-0.137704	0.137704
sp|O35639|ANXA3_MOUSE	O35639	Annexin A3	Anxa3	0.916034	1.00524	1271.08	1373.9	994.24	1236.41	1.08089	0.782201	0.899924	3	3	0.00399734	0.0406065	0.0406065
sp|P60843|IF4A1_MOUSE	P60843	Eukaryotic initiation factor 4A-I	Eif4a1	0.916378	1.00186	1776.93	1572.77	2675.71	1687.34	0.885105	1.50581	1.07285	3	3	-0.0204071	-0.146814	0.146814
sp|Q9D8N0|EF1G_MOUSE	Q9D8N0	Elongation factor 1-gamma	Eef1g	0.91751	0.99937	787.443	729.6	734.478	534.892	0.926543	0.932738	0.73313	3	3	-0.00795891	-0.10684	0.10684
sp|P51660|DHB4_MOUSE	P51660	Peroxisomal multifunctional enzyme type 2	Hsd17b4	0.920516	0.99893	550.397	507.813	525.864	453.381	0.922632	0.955427	0.89281	3	3	-0.03422	-0.525521	0.525521
sp|Q68FD5|CLH1_MOUSE	Q68FD5	Clathrin heavy chain 1	Cltc	0.922271	0.997142	3229.48	3463.4	3642.31	1396.02	1.07243	1.12783	0.403077	3	3	-0.0281125	-0.182152	0.182152
sp|Q8R1K1|UBAC2_MOUSE	Q8R1K1	Ubiquitin-associated domain-containing protein 2	Ubac2	0.924983	0.996397	1745.79	1839.73	1422.83	781.497	1.05381	0.815003	0.424788	3	3	0.0238581	0.239639	0.239639
sp|P47877|IBP2_MOUSE	P47877	Insulin-like growth factor-binding protein 2	Igfbp2	0.925935	0.993769	508.593	473.447	456.9	411.947	0.930894	0.89836	0.870102	3	3	-0.0133857	-0.218408	0.218408
sp|Q9CYH5|GFOD2_MOUSE	Q9CYH5	Glucose-fructose oxidoreductase domain-containing protein 2	Gfod2	0.934452	0.99925	727.64	677.847	784.634	595.867	0.931569	1.07833	0.879059	3	3	0.0251732	0.324605	0.324605
sp|Q8BFR4|GNS_MOUSE	Q8BFR4	N-acetylglucosamine-6-sulfatase	Gns	0.934958	0.996155	1893.41	1736.77	2107.79	2304.99	0.917274	1.11323	1.32717	3	3	-0.00335753	-0.0243163	0.0243163
sp|Q8BTM8|FLNA_MOUSE	Q8BTM8	Filamin-A	Flna	0.940848	0.998799	3899.3	4058.63	2643.24	2285.92	1.04086	0.677877	0.563224	3	3	-0.0520307	-0.356278	0.356278
sp|P62908|RS3_MOUSE	P62908	40S ribosomal protein S3	Rps3	0.946693	1.00138	203.647	184.113	352.726	318.894	0.904082	1.73205	1.73205	3	3	-0.0188007	-0.349022	0.349022
sp|Q80W32|IQCG_MOUSE	Q80W32	Dynein regulatory complex protein 9	Iqcg	0.954214	1.0057	27559.5	25291.8	47651.8	43153.3	0.917718	1.72906	1.70622	3	3	0.0690627	0.110275	0.110275
sp|Q9WVC3|CAV2_MOUSE	Q9WVC3	Caveolin-2	Cav2	0.957784	1.00584	191.46	204.72	201.337	354.585	1.06926	1.05159	1.73205	3	3	-0.00238715	-0.0478618	0.0478618
sp|Q60930|VDAC2_MOUSE	Q60930	Voltage-dependent anion-selective channel protein 2	Vdac2	0.958522	1.00302	2792.78	2697.5	2281.61	1920.08	0.965885	0.816969	0.711798	3	3	-0.0144371	-0.107038	0.107038
sp|Q62186|SSRD_MOUSE	Q62186	Translocon-associated protein subunit delta	Ssr4	0.964806	1.00601	486.883	466.203	421.697	635.831	0.957526	0.866115	1.36385	3	3	0.00599867	0.0879307	0.0879307
sp|Q9CQW2|ARL8B_MOUSE	Q9CQW2	ADP-ribosylation factor-like protein 8B	Arl8b	0.965261	1.00291	109.557	104.06	98.6144	180.237	0.949828	0.900122	1.73205	3	3	-0.0106568	-0.30103	0.30103
sp|Q3U7R1|ESYT1_MOUSE	Q3U7R1	Extended synaptotagmin-1	Esyt1	0.967813	1.00201	647.633	685.077	1121.73	1011.71	1.05782	1.73205	1.47678	3	3	0.0010649	0.0110939	0.0110939
sp|Q8BHN3|GANAB_MOUSE	Q8BHN3	Neutral alpha-glucosidase AB	Ganab	0.974417	1.0053	1554.09	1509.42	581.217	2191.91	0.971257	0.373991	1.45215	3	3	-0.0370287	-0.314858	0.314858
sp|Q8CGP5|H2A1F_MOUSE	Q8CGP5	Histone H2A type 1-F	Hist1h2af	0.977954	1.00541	16665.8	17150.4	23195	16639.3	1.02907	1.39177	0.970199	3	3	-0.0254209	-0.0609243	0.0609243
sp|Q61990|PCBP2_MOUSE	Q61990	Poly(rC)-binding protein 2	Pcbp2	0.978	1.00194	187.26	179.647	324.344	311.157	0.959343	1.73205	1.73205	3	3	-0.000416422	-0.00795353	0.00795353
sp|Q9D051|ODPB_MOUSE	Q9D051	Pyruvate dehydrogenase E1 component subunit beta, mitochondrial	Pdhb	0.979473	0.99995	207.597	202.773	208.775	222.603	0.976766	1.00568	1.09779	3	3	-0.019778	-0.458433	0.458433
sp|Q8BG07|PLD4_MOUSE	Q8BG07	5'-3' exonuclease PLD4	Pld4	0.981884	0.998931	426.867	439.85	739.355	565.623	1.03042	1.73205	1.28595	3	3	-0.00261582	-0.0347167	0.0347167
sp|P08249|MDHM_MOUSE	P08249	Malate dehydrogenase, mitochondrial	Mdh2	0.987141	1.0008	2539.28	2573	2827.19	1899.13	1.01328	1.11338	0.7381	3	3	-0.00939677	-0.0652012	0.0652012
sp|Q9ET22|DPP2_MOUSE	Q9ET22	Dipeptidyl peptidase 2	Dpp7	0.993825	1.00411	992.043	996.45	807.313	455.509	1.00444	0.813788	0.457132	3	3	-0.0148465	-0.197465	0.197465
sp|Q3UDW8|HGNAT_MOUSE	Q3UDW8	Heparan-alpha-glucosaminide N-acetyltransferase	Hgsnat	0.995407	1.00225	699.643	697.113	301.926	648.655	0.996384	0.431543	0.930487	3	3	0.00762927	0.115499	0.115499
sp|P11276|FINC_MOUSE	P11276	Fibronectin	Fn1	0.999899	1.00332	19663.9	19665.7	22348.7	6130.16	1.00009	1.13653	0.311719	3	3	-0.0846254	-0.22511	0.22511
sp|Q8CCH2|NHLC3_MOUSE	Q8CCH2	NHL repeat-containing protein 3	Nhlrc3	0.999936	0.999936	103.957	103.967	96.4723	180.076	1.0001	0.928005	1.73205	3	3	-0.00778771	-0.22064	0.22064

## Sheet: S2-3. ODIC to X-ODIC
Supplemental Table S2-3. Comparison of ODIC and ODIC-X by univariate and multivariate statistical analysis of whole cell proteome.
Var ID	UniProt ID	Protein names	Gene symbol	Probability	FDR q-value	Average (ODIC)	Average (X-ODIC)	Std. dev. (ODIC)	Std. dev. (X-ODIC)	Fold change	CV (ODIC)	CV (X-ODIC)	N (ODIC)	N (X-ODIC)	p1	p1(corr)	|p1(corr)|
sp|Q9D8N0|EF1G_MOUSE	Q9D8N0	Elongation factor 1-gamma	Eef1g	0.00482573	1.40911	117.023	864.37	202.69	106.568	7.3863	1.73205	0.12329	3	3	0.0545841	0.847615	0.847615
sp|Q9JII6|AK1A1_MOUSE	Q9JII6	Aldo-keto reductase family 1 member A1	Akr1a1	0.0049682	0.725357	61.9367	543.603	107.277	103.087	8.77676	1.73205	0.189636	3	3	0.0409113	0.790985	0.790985
sp|Q9DBJ1|PGAM1_MOUSE	Q9DBJ1	Phosphoglycerate mutase 1	Pgam1	0.00989071	0.962696	159.62	1011.7	276.47	160.213	6.33818	1.73205	0.15836	3	3	0.0635284	0.911524	0.911524
sp|P80316|TCPE_MOUSE	P80316	T-complex protein 1 subunit epsilon	Cct5	0.0117257	0.855976	0	389.67	0	153.525			0.393986	3	3	0.0419726	0.886937	0.886937
sp|O35737|HNRH1_MOUSE	O35737	Heterogeneous nuclear ribonucleoprotein H	Hnrnph1	0.0127737	0.745984	0	285	0	115.139			0.403998	3	3	0.0345738	0.852405	0.852405
sp|Q64727|VINC_MOUSE	Q64727	Vinculin	Vcl	0.0373941	1.81985	49.95	738.063	86.5159	378.822	14.776	1.73205	0.513264	3	3	0.0537549	0.820013	0.820013
sp|Q9CXP9|EXO5_MOUSE	Q9CXP9	Exonuclease V	Exo5	0.0378629	1.57942	0	912.603	0	517.498			0.567057	3	3	0.0494324	0.654383	0.654383
sp|Q3THE2|ML12B_MOUSE	Q3THE2	Myosin regulatory light chain 12B	Myl12b	0.0460855	1.68212	154.853	613.947	268.214	74.4669	3.9647	1.73205	0.121292	3	3	0.045242	0.835568	0.835568
sp|Q62465|VAT1_MOUSE	Q62465	Synaptic vesicle membrane protein VAT-1 homolog	Vat1	0.0494495	1.60436	110.28	532.35	191.011	179.738	4.82726	1.73205	0.337632	3	3	0.0438586	0.841332	0.841332
sp|Q9D1G1|RAB1B_MOUSE	Q9D1G1	Ras-related protein Rab-1B	Rab1b	0.051117	1.49262	5666.4	1667.34	1480.56	2032.14	0.29425	0.261287	1.21879	3	3	-0.12367	-0.769167	0.769167
sp|P40142|TKT_MOUSE	P40142	Transketolase	Tkt	0.0534959	1.42007	413.977	1142.65	384.834	262.064	2.76018	0.929604	0.229347	3	3	0.0661115	0.960557	0.960557
sp|P61027|RAB10_MOUSE	P61027	Ras-related protein Rab-10	Rab10	0.0569243	1.38516	0	333.747	0	218.059			0.653366	3	3	0.0346163	0.740207	0.740207
sp|P99024|TBB5_MOUSE	P99024	Tubulin beta-5 chain	Tubb5	0.0719314	1.61569	1481.01	3393.07	514.425	1261.67	2.29105	0.347348	0.371839	3	3	0.0965915	0.848694	0.848694
sp|P07901|HS90A_MOUSE	P07901	Heat shock protein HSP 90-alpha	Hsp90aa1	0.0852018	1.77707	138.18	611.4	239.335	269.177	4.42466	1.73205	0.440264	3	3	0.0503981	0.877885	0.877885
sp|P51150|RAB7A_MOUSE	P51150	Ras-related protein Rab-7a	Rab7a	0.10111	1.96827	1722.4	4294.53	1537.16	1429.94	2.49334	0.892452	0.332968	3	3	0.0600392	0.441541	0.441541
sp|Q9DCN2|NB5R3_MOUSE	Q9DCN2	NADH-cytochrome b5 reductase 3	Cyb5r3	0.108252	1.9756	202.613	890.91	350.937	459.599	4.39709	1.73205	0.515876	3	3	0.0489981	0.691797	0.691797
sp|P04104|K2C1_MOUSE	P04104	Keratin, type II cytoskeletal 1	Krt1	0.118628	2.03761	222.293	974.66	242.583	611.357	4.38457	1.09127	0.627252	3	3	0.05578	0.745899	0.745899
sp|Q61316|HSP74_MOUSE	Q61316	Heat shock 70 kDa protein 4	Hspa4	0.120333	1.95207	0	189.743	0	166.926			0.879745	3	3	0.0303139	0.805899	0.805899
sp|Q9CYH5|GFOD2_MOUSE	Q9CYH5	Glucose-fructose oxidoreductase domain-containing protein 2	Gfod2	0.125465	1.9282	664.51	1550.27	638	472.497	2.33295	0.960107	0.304784	3	3	0.0707477	0.866365	0.866365
sp|P16858|G3P_MOUSE	P16858	Glyceraldehyde-3-phosphate dehydrogenase	Gapdh	0.125939	1.83871	9176.6	1310.26	7021.76	758.941	0.142783	0.765181	0.579228	3	3	-0.171997	-0.706464	0.706464
sp|Q9CZM2|RL15_MOUSE	Q9CZM2	60S ribosomal protein L15	Rpl15	0.129862	1.8057	176.503	822.84	305.713	502.777	4.66189	1.73205	0.611027	3	3	0.0535925	0.765166	0.765166
sp|P97314|CSRP2_MOUSE	P97314	Cysteine and glycine-rich protein 2	Csrp2	0.133502	1.77194	0	97.7	0	90.0799			0.922006	3	3	0.0209705	0.76752	0.76752
sp|Q8BMK4|CKAP4_MOUSE	Q8BMK4	Cytoskeleton-associated protein 4	Ckap4	0.134314	1.7052	378.963	1659.91	339.629	1134.6	4.38012	0.896205	0.683535	3	3	0.0523099	0.528353	0.528353
sp|P58252|EF2_MOUSE	P58252	Elongation factor 2	Eef2	0.136097	1.65585	565.33	1538.76	604.519	674.199	2.72188	1.06932	0.438144	3	3	0.0716201	0.828476	0.828476
sp|Q61990|PCBP2_MOUSE	Q61990	Poly(rC)-binding protein 2	Pcbp2	0.140405	1.63993	0	251.133	0	237.04			0.94388	3	3	0.0340718	0.772923	0.772923
sp|P10107|ANXA1_MOUSE	P10107	Annexin A1	Anxa1	0.14942	1.6781	3139.6	6407.87	930.375	3038.26	2.04098	0.296335	0.474146	3	3	0.0961958	0.600004	0.600004
sp|P08113|ENPL_MOUSE	P08113	Endoplasmin	Hsp90b1	0.154163	1.66724	5057.8	7247.83	1123.87	1846.62	1.433	0.222206	0.254782	3	3	0.0846469	0.642238	0.642238
sp|P68040|RACK1_MOUSE	P68040	Receptor of activated protein C kinase 1	Rack1	0.158916	1.65727	1409.16	475.873	774.091	524.533	0.337701	0.549329	1.10225	3	3	-0.0560777	-0.649011	0.649011
sp|P15864|H12_MOUSE	P15864	Histone H1.2	H1-2	0.178564	1.79795	261.52	580.833	306.464	145.925	2.22099	1.17186	0.251234	3	3	0.0204018	0.396722	0.396722
sp|P63268|ACTH_MOUSE	P63268	Actin, gamma-enteric smooth muscle	Actg2	0.179891	1.75094	9435.5	15588	3059.86	5808.89	1.65206	0.324292	0.372651	3	3	0.169921	0.751868	0.751868
sp|Q61656|DDX5_MOUSE	Q61656	Probable ATP-dependent RNA helicase DDX5	Ddx5	0.183524	1.72868	916.93	112.073	845.984	194.117	0.122227	0.922626	1.73205	3	3	-0.0580714	-0.708175	0.708175
sp|Q8VCM7|FIBG_MOUSE	Q8VCM7	Fibrinogen gamma chain	Fgg	0.184313	1.68186	165.213	816.493	286.158	643.16	4.94205	1.73205	0.78771	3	3	0.0593404	0.803904	0.803904
sp|P50427|STS_MOUSE	P50427	Steryl-sulfatase	Sts	0.187022	1.65486	0	145.313	0	158.287			1.08928	3	3	0.0272013	0.778297	0.778297
sp|P50516|VATA_MOUSE	P50516	V-type proton ATPase catalytic subunit A	Atp6v1a	0.188426	1.61825	260.54	1008.6	451.269	682.399	3.87119	1.73205	0.676581	3	3	0.0582596	0.733795	0.733795
sp|Q9CQW9|IFM3_MOUSE	Q9CQW9	Interferon-induced transmembrane protein 3	Ifitm3	0.190734	1.59127	0	195.313	0	215.006			1.10083	3	3	0.031612	0.777654	0.777654
sp|P15379|CD44_MOUSE	P15379	CD44 antigen	Cd44	0.191752	1.55532	355.647	967.183	312.43	598.49	2.71951	0.878483	0.618797	3	3	0.0610367	0.847802	0.847802
sp|Q9EQ06|DHB11_MOUSE	Q9EQ06	Estradiol 17-beta-dehydrogenase 11	Hsd17b11	0.195528	1.54309	0	317.9	0	354.697			1.11575	3	3	0.0404494	0.776697	0.776697
sp|Q9D2G2|ODO2_MOUSE	Q9D2G2	Dihydrolipoyllysine-residue succinyltransferase component of 2-oxoglutarate dehydrogenase complex, mitochondrial	Dlst	0.195915	1.50545	2534.43	1724.13	629.296	650.491	0.680284	0.248298	0.377286	3	3	-0.0465705	-0.55992	0.55992
sp|P05064|ALDOA_MOUSE	P05064	Fructose-bisphosphate aldolase A	Aldoa	0.199606	1.49449	97.6767	1123.07	169.181	1144.68	11.4978	1.73205	1.01924	3	3	0.046499	0.495384	0.495384
sp|Q3UDW8|HGNAT_MOUSE	Q3UDW8	Heparan-alpha-glucosaminide N-acetyltransferase	Hgsnat	0.200586	1.46428	763.807	1715.87	774.253	749.036	2.24647	1.01368	0.436535	3	3	0.0490523	0.541876	0.541876
sp|Q7TPR4|ACTN1_MOUSE	Q7TPR4	Alpha-actinin-1	Actn1	0.216623	1.54278	418.303	1572.71	390.731	1307.1	3.75974	0.934085	0.831114	3	3	0.0402848	0.398556	0.398556
sp|Q8VED5|K2C79_MOUSE	Q8VED5	Keratin, type II cytoskeletal 79	Krt79	0.220418	1.53243	970.467	2392.07	1680.9	233.415	2.46486	1.73205	0.0975787	3	3	0.0272711	0.242334	0.242334
sp|Q61233|PLSL_MOUSE	Q61233	Plastin-2	Lcp1	0.224949	1.52756	423.817	0	512.003	0	0	1.20808		3	3	-0.0477676	-0.774352	0.774352
sp|P14206|RSSA_MOUSE	P14206	40S ribosomal protein SA	Rpsa	0.22762	1.51057	1041.87	2861.54	1052.92	1947.27	2.74655	1.01061	0.680499	3	3	0.0764502	0.596722	0.596722
sp|P17710|HXK1_MOUSE	P17710	Hexokinase-1	Hk1	0.228236	1.481	377.16	78.57	337.423	136.087	0.20832	0.894643	1.73205	3	3	-0.0183572	-0.35353	0.35353
sp|Q61838|PZP_MOUSE	Q61838	Pregnancy zone protein	Pzp	0.228827	1.45255	959.433	2630	618.911	1942.51	2.7412	0.645079	0.738598	3	3	0.0857385	0.697717	0.697717
sp|P51863|VA0D1_MOUSE	P51863	V-type proton ATPase subunit d 1	Atp6v0d1	0.229847	1.42799	868.233	2540.3	1503.82	1387.28	2.92583	1.73205	0.546108	3	3	0.089267	0.725464	0.725464
sp|P37889|FBLN2_MOUSE	P37889	Fibulin-2	Fbln2	0.23279	1.41614	5251.63	621.463	5700.4	312.965	0.118337	1.08545	0.503593	3	3	-0.155665	-0.758293	0.758293
sp|Q3U214|MAST3_MOUSE	Q3U214	Microtubule-associated serine/threonine-protein kinase 3	Mast3	0.233752	1.39297	1367.54	2795.4	1220.68	1274.72	2.04411	0.892613	0.456005	3	3	0.0473002	0.414575	0.414575
sp|O70370|CATS_MOUSE	O70370	Cathepsin S	Ctss	0.237081	1.38455	240.547	785.44	416.639	536.557	3.26523	1.73205	0.683129	3	3	0.0335898	0.475207	0.475207
sp|Q91VI7|RINI_MOUSE	Q91VI7	Ribonuclease inhibitor	Rnh1	0.238514	1.36561	61.94	276.34	107.283	245.894	4.46141	1.73205	0.889825	3	3	0.0303594	0.683867	0.683867
sp|Q80W32|IQCG_MOUSE	Q80W32	Dynein regulatory complex protein 9	Iqcg	0.240614	1.35114	32790.1	6296.64	31591.8	10622.2	0.192029	0.963457	1.68697	3	3	-0.293515	-0.593695	0.593695
sp|P35278|RAB5C_MOUSE	P35278	Ras-related protein Rab-5C	Rab5c	0.244347	1.34621	497.827	104.66	465.279	181.276	0.210234	0.93462	1.73205	3	3	-0.0369944	-0.612272	0.612272
sp|P01942|HBA_MOUSE	P01942	Hemoglobin subunit alpha	Hba	0.248239	1.34233	15254	26660	3882.01	14105.3	1.74774	0.254492	0.529082	3	3	0.240938	0.737854	0.737854
sp|P24452|CAPG_MOUSE	P24452	Macrophage-capping protein	Capg	0.256833	1.36355	247.09	697.92	427.972	407.378	2.82456	1.73205	0.583703	3	3	0.0446543	0.68273	0.68273
sp|Q9CZE3|RAB32_MOUSE	Q9CZE3	Ras-related protein Rab-32	Rab32	0.257027	1.34021	315.217	81.0367	273.11	140.36	0.257082	0.86642	1.73205	3	3	-0.0156023	-0.330926	0.330926
sp|Q6ZQH8|NU188_MOUSE	Q6ZQH8	Nucleoporin NUP188	Nup188	0.257203	1.3176	623.447	1817.85	749.7	1375.84	2.9158	1.20251	0.756849	3	3	0.0455642	0.42786	0.42786
sp|Q9DCW4|ETFB_MOUSE	Q9DCW4	Electron transfer flavoprotein subunit beta	Etfb	0.25953	1.3066	1097.92	599.81	271.019	598.753	0.546313	0.246847	0.998237	3	3	-0.0159789	-0.231876	0.231876
sp|P06151|LDHA_MOUSE	P06151	L-lactate dehydrogenase A chain	Ldha	0.260425	1.28888	1132.26	681.893	580.418	133.449	0.602239	0.512617	0.195703	3	3	-0.0414806	-0.632552	0.632552
sp|Q9R0P5|DEST_MOUSE	Q9R0P5	Destrin	Dstn	0.262635	1.27816	92.9133	353.37	160.931	306.655	3.80322	1.73205	0.867801	3	3	0.0133448	0.267082	0.267082
sp|Q9CY62|RN181_MOUSE	Q9CY62	E3 ubiquitin-protein ligase RNF181	Rnf181	0.264149	1.26445	1510.59	471.34	1366.91	235.449	0.312023	0.904882	0.499532	3	3	-0.0292211	-0.292392	0.292392
sp|P14131|RS16_MOUSE	P14131	40S ribosomal protein S16	Rps16	0.271102	1.2768	471.637	969.187	461.261	493.531	2.05494	0.978001	0.509222	3	3	0.027619	0.396999	0.396999
sp|Q6PB93|GALT2_MOUSE	Q6PB93	Polypeptide N-acetylgalactosaminyltransferase 2	Galnt2	0.272055	1.26095	60.7067	222.97	105.147	194.18	3.67291	1.73205	0.87088	3	3	0.0231561	0.582362	0.582362
sp|O08756|HCD2_MOUSE	O08756	3-hydroxyacyl-CoA dehydrogenase type-2	Hsd17b10	0.276293	1.26059	92.9067	333.427	160.919	288.941	3.58883	1.73205	0.86658	3	3	0.0127835	0.263091	0.263091
sp|P52480|KPYM_MOUSE	P52480	Pyruvate kinase PKM	Pkm	0.276676	1.24291	2138.98	4730.3	3136.16	1698.47	2.21148	1.4662	0.359061	3	3	0.0987092	0.618704	0.618704
sp|Q69ZN7|MYOF_MOUSE	Q69ZN7	Myoferlin	Myof	0.277692	1.22858	200.12	932.787	346.618	949.62	4.66114	1.73205	1.01805	3	3	0.0649047	0.764405	0.764405
sp|Q9JLC8|SACS_MOUSE	Q9JLC8	Sacsin	Sacs	0.284575	1.24024	13594.2	28178.1	5060.16	19826	2.07281	0.372231	0.703595	3	3	0.270302	0.709244	0.709244
sp|Q6R0H7|GNAS1_MOUSE	Q6R0H7	Guanine nucleotide-binding protein G	Gnas	0.286322	1.2295	0	314.573	0	443.221			1.40896	3	3	0.0416897	0.743681	0.743681
sp|Q01149|CO1A2_MOUSE	Q01149	Collagen alpha-2	Col1a2	0.287542	1.21684	4641.9	8060.77	2429.03	4176.21	1.73652	0.523284	0.518091	3	3	0.152971	0.826844	0.826844
sp|P42932|TCPQ_MOUSE	P42932	T-complex protein 1 subunit theta	Cct8	0.291653	1.21661	1986.23	757.593	1715.17	364.598	0.381422	0.863531	0.481258	3	3	-0.0870839	-0.782369	0.782369
sp|Q9CQW2|ARL8B_MOUSE	Q9CQW2	ADP-ribosylation factor-like protein 8B	Arl8b	0.293859	1.20855	61.94	294.41	107.283	315.816	4.75315	1.73205	1.07271	3	3	0.0368159	0.75892	0.75892
sp|P02463|CO4A1_MOUSE	P02463	Collagen alpha-1	Col4a1	0.303413	1.23051	724.927	191.317	764.929	168.701	0.263912	1.05518	0.881788	3	3	-0.057376	-0.774108	0.774108
sp|Q60605|MYL6_MOUSE	Q60605	Myosin light polypeptide 6	Myl6	0.305235	1.22094	1322.56	2443.83	1313.42	1003.87	1.8478	0.993083	0.410777	3	3	0.0361389	0.335817	0.335817
sp|P35486|ODPA_MOUSE	P35486	Pyruvate dehydrogenase E1 component subunit alpha, somatic form, mitochondrial	Pdha1	0.30578	1.20659	92.9133	214.963	160.931	81.0229	2.31359	1.73205	0.376915	3	3	0.0236075	0.664592	0.664592
sp|P17225|PTBP1_MOUSE	P17225	Polypyrimidine tract-binding protein 1	Ptbp1	0.30671	1.19412	138.183	548.833	239.341	558.436	3.97178	1.73205	1.0175	3	3	0.0148153	0.227191	0.227191
sp|P14901|HMOX1_MOUSE	P14901	Heme oxygenase 1	Hmox1	0.308131	1.18387	421.667	1690.8	730.348	1736.74	4.0098	1.73205	1.02717	3	3	0.0806567	0.702677	0.702677
sp|O09159|MA2B1_MOUSE	O09159	Lysosomal alpha-mannosidase	Man2b1	0.323962	1.22853	2134.3	1160.21	1341.3	674.286	0.543602	0.628451	0.581175	3	3	-0.0226136	-0.221725	0.221725
sp|Q3U7R1|ESYT1_MOUSE	Q3U7R1	Extended synaptotagmin-1	Esyt1	0.329695	1.23424	109.577	388.687	189.792	392.525	3.54717	1.73205	1.00987	3	3	0.0375376	0.684052	0.684052
sp|O35129|PHB2_MOUSE	O35129	Prohibitin-2	Phb2	0.333566	1.23293	528.033	1122.34	914.581	203.025	2.1255	1.73205	0.180895	3	3	0.0446764	0.555997	0.555997
sp|Q61781|K1C14_MOUSE	Q61781	Keratin, type I cytoskeletal 14	Krt14	0.335233	1.2236	48.7033	161.433	84.3567	157.197	3.31463	1.73205	0.973757	3	3	0.0234247	0.668342	0.668342
sp|P08249|MDHM_MOUSE	P08249	Malate dehydrogenase, mitochondrial	Mdh2	0.34084	1.22871	2757.87	1413.1	1187.13	1800.09	0.51239	0.430453	1.27386	3	3	-0.0702383	-0.57729	0.57729
sp|P09528|FRIH_MOUSE	P09528	Ferritin heavy chain	Fth1	0.344015	1.22503	661.96	249.023	577.674	333.582	0.376191	0.872672	1.33956	3	3	-0.0273363	-0.404287	0.404287
sp|P11983|TCPA_MOUSE	P11983	T-complex protein 1 subunit alpha	Tcp1	0.345831	1.21666	333.053	693.937	576.865	99.9692	2.08356	1.73205	0.144061	3	3	0.04091	0.646132	0.646132
sp|Q64191|ASPG_MOUSE	Q64191	N(4)-(beta-N-acetylglucosaminyl)-L-asparaginase	Aga	0.355797	1.23682	706.61	1715.69	799.351	1472.61	2.42806	1.13125	0.858322	3	3	0.0491968	0.460466	0.460466
sp|P51881|ADT2_MOUSE	P51881	ADP/ATP translocase 2	Slc25a5	0.356445	1.22449	6001.8	3385.5	4128.48	1373.43	0.564081	0.687873	0.40568	3	3	-0.0669794	-0.389101	0.389101
sp|Q99JY9|ARP3_MOUSE	Q99JY9	Actin-related protein 3	Actr3	0.361044	1.22587	1306.94	3024.43	1019.28	2701.09	2.31414	0.779897	0.893089	3	3	0.0305786	0.218322	0.218322
sp|Q91ZX7|LRP1_MOUSE	Q91ZX7	Prolow-density lipoprotein receptor-related protein 1	Lrp1	0.36719	1.23241	1501.06	978.79	873.055	175.705	0.652067	0.581627	0.179512	3	3	-0.0575982	-0.741527	0.741527
sp|P60710|ACTB_MOUSE	P60710	Actin, cytoplasmic 1	Actb	0.370652	1.22989	2444.37	4167.53	634.68	2893.32	1.70495	0.25965	0.694251	3	3	0.092996	0.657007	0.657007
sp|Q80WS3|FBLL1_MOUSE	Q80WS3	rRNA/tRNA 2'-O-methyltransferase fibrillarin-like protein 1	Fbll1	0.372282	1.22142	1024.82	613.207	144.98	695.291	0.598357	0.14147	1.13386	3	3	-0.0324798	-0.468794	0.468794
sp|Q64337|SQSTM_MOUSE	Q64337	Sequestosome-1	Sqstm1	0.372308	1.20793	92.9133	441.867	160.931	580.263	4.75569	1.73205	1.31321	3	3	0.0447816	0.701968	0.701968
sp|P35441|TSP1_MOUSE	P35441	Thrombospondin-1	Thbs1	0.373471	1.19839	1416.6	2237.93	1139.54	849.228	1.5798	0.80442	0.37947	3	3	0.0686707	0.700876	0.700876
sp|P63017|HSP7C_MOUSE	P63017	Heat shock cognate 71 kDa protein	Hspa8	0.376036	1.19351	4049.57	6153.8	2600.44	2579.51	1.51962	0.642154	0.419173	3	3	0.064242	0.408662	0.408662
sp|Q9CZ13|QCR1_MOUSE	Q9CZ13	Cytochrome b-c1 complex subunit 1, mitochondrial	Uqcrc1	0.376093	1.18085	524.133	1218.58	907.826	798.409	2.32494	1.73205	0.655198	3	3	0.0408101	0.451875	0.451875
sp|P11276|FINC_MOUSE	P11276	Fibronectin	Fn1	0.385496	1.1975	9607	12537.1	3334.67	4008.27	1.305	0.347108	0.319713	3	3	0.11363	0.607141	0.607141
sp|Q9D565|WDR64_MOUSE	Q9D565	WD repeat-containing protein 64	Wdr64	0.385552	1.18507	5365.47	3525.27	1934.71	2642.47	0.657029	0.360586	0.749581	3	3	-0.0901832	-0.608008	0.608008
sp|P24668|MPRD_MOUSE	P24668	Cation-dependent mannose-6-phosphate receptor	M6pr	0.39154	1.19093	119.3	379.467	206.634	421.617	3.18078	1.73205	1.11108	3	3	0.0374549	0.667792	0.667792
sp|P08074|CBR2_MOUSE	P08074	Carbonyl reductase [NADPH] 2	Cbr2	0.400028	1.20421	373.97	705.257	484.855	369.9	1.88586	1.29651	0.52449	3	3	0.00195712	0.0306736	0.0306736
sp|P54116|STOM_MOUSE	P54116	Stomatin	Stom	0.407333	1.21369	2490.03	821.973	3056.1	645.426	0.330106	1.22734	0.785215	3	3	-0.0981017	-0.680417	0.680417
sp|Q9WVC3|CAV2_MOUSE	Q9WVC3	Caveolin-2	Cav2	0.412923	1.21791	61.94	247.173	107.283	334.654	3.99053	1.73205	1.35392	3	3	0.0329152	0.681384	0.681384
sp|Q61937|NPM_MOUSE	Q61937	Nucleophosmin	Npm1	0.418797	1.22289	631.7	187.687	789.8	325.083	0.297114	1.25028	1.73205	3	3	-0.0164215	-0.218316	0.218316
sp|Q61878|PRG2_MOUSE	Q61878	Bone marrow proteoglycan	Prg2	0.419594	1.21308	907.847	1616.25	579.404	1236.15	1.78031	0.638218	0.764827	3	3	0.0617565	0.649499	0.649499
sp|O35639|ANXA3_MOUSE	O35639	Annexin A3	Anxa3	0.41969	1.20147	1140.15	2228.95	577.41	2017.78	1.95497	0.506435	0.905261	3	3	0.0303817	0.25771	0.25771
sp|P62889|RL30_MOUSE	P62889	60S ribosomal protein L30	Rpl30	0.421815	1.19583	240.477	718.727	416.518	827.586	2.98876	1.73205	1.15146	3	3	0.0269135	0.343743	0.343743
sp|Q3UV17|K22O_MOUSE	Q3UV17	Keratin, type II cytoskeletal 2 oral	Krt76	0.423727	1.1897	1443.71	272.92	2263.49	259.737	0.189041	1.56783	0.951696	3	3	-0.0766396	-0.624438	0.624438
sp|Q9R0G6|COMP_MOUSE	Q9R0G6	Cartilage oligomeric matrix protein	Comp	0.429255	1.19374	420.473	1045.49	506.44	1123.34	2.48647	1.20445	1.07446	3	3	0.0463908	0.514512	0.514512
sp|P61979|HNRPK_MOUSE	P61979	Heterogeneous nuclear ribonucleoprotein K	Hnrnpk	0.431714	1.18925	144.397	495.683	250.102	650.145	3.43279	1.73205	1.31161	3	3	0.0107521	0.158678	0.158678
sp|Q8BWT1|THIM_MOUSE	Q8BWT1	3-ketoacyl-CoA thiolase, mitochondrial	Acaa2	0.43349	1.18298	362.04	164.34	360.797	157.518	0.453928	0.996565	0.95849	3	3	-0.00016331	-0.00320698	0.00320698
sp|Q99K51|PLST_MOUSE	Q99K51	Plastin-3	Pls3	0.438023	1.18428	1017.52	317.583	1379.77	284.647	0.312115	1.35601	0.89629	3	3	-0.067186	-0.69803	0.69803
sp|P07309|TTHY_MOUSE	P07309	Transthyretin	Ttr	0.438283	1.17412	8074.17	15426.1	1308.98	14749.1	1.91055	0.16212	0.956111	3	3	0.0429956	0.137795	0.137795
sp|P19253|RL13A_MOUSE	P19253	60S ribosomal protein L13a	Rpl13a	0.440052	1.16814	195.357	419.017	338.368	300.213	2.14488	1.73205	0.71647	3	3	0.0190817	0.349998	0.349998
sp|Q8VHY0|CSPG4_MOUSE	Q8VHY0	Chondroitin sulfate proteoglycan 4	Cspg4	0.441461	1.16132	369.177	121.177	487.429	125.224	0.328235	1.32031	1.0334	3	3	-0.0327527	-0.569705	0.569705
sp|P18760|COF1_MOUSE	P18760	Cofilin-1	Cfl1	0.454557	1.1851	307.26	596.873	532.19	290.529	1.94257	1.73205	0.486751	3	3	0.0055818	0.0886617	0.0886617
sp|Q9WUU7|CATZ_MOUSE	Q9WUU7	Cathepsin Z	Ctsz	0.468324	1.21018	6353.22	3857.93	4639.5	2762.78	0.607241	0.730259	0.716128	3	3	-0.0950407	-0.507057	0.507057
sp|Q8BHN7|CL029_MOUSE	Q8BHN7	Uncharacterized protein C12orf29 homolog	0	0.469288	1.20204	5057.63	2679.33	4523.75	2479.4	0.52976	0.894439	0.925378	3	3	-0.0625017	-0.341216	0.341216
sp|Q80U62|RUBIC_MOUSE	Q80U62	Run domain Beclin-1-interacting and cysteine-rich domain-containing protein	Rubcn	0.475279	1.2068	8668.5	5190.55	6134.73	4577.17	0.598783	0.707704	0.881828	3	3	-0.0639086	-0.286712	0.286712
sp|P62918|RL8_MOUSE	P62918	60S ribosomal protein L8	Rpl8	0.481839	1.21291	450.787	238.613	391.659	267.796	0.529326	0.868835	1.1223	3	3	-0.0343359	-0.619357	0.619357
sp|Q9JLN5|ERMAP_MOUSE	Q9JLN5	Erythroid membrane-associated protein	Ermap	0.482506	1.2042	634.28	1998	723.181	2967.65	3.15002	1.14016	1.48531	3	3	0.0798362	0.567634	0.567634
sp|Q922R8|PDIA6_MOUSE	Q922R8	Protein disulfide-isomerase A6	Pdia6	0.492128	1.21781	1575.57	2741.9	1299.99	2337.61	1.74026	0.825092	0.852551	3	3	0.0319172	0.242869	0.242869
sp|P26041|MOES_MOUSE	P26041	Moesin	Msn	0.504751	1.23855	1378.58	2162.47	1193.48	1419.88	1.56862	0.865729	0.656602	3	3	0.0243575	0.222995	0.222995
sp|Q8R5J9|PRAF3_MOUSE	Q8R5J9	PRA1 family protein 3	Arl6ip5	0.505012	1.22886	466.167	835.993	807.424	338.886	1.79334	1.73205	0.40537	3	3	0.0232354	0.309611	0.309611
sp|Q62186|SSRD_MOUSE	Q62186	Translocon-associated protein subunit delta	Ssr4	0.507874	1.22561	322.593	586.133	558.748	287.72	1.81694	1.73205	0.490879	3	3	0.0291983	0.459439	0.459439
sp|Q9D1A2|CNDP2_MOUSE	Q9D1A2	Cytosolic non-specific dipeptidase	Cndp2	0.507997	1.21586	905.213	350.4	1176.14	606.911	0.387091	1.29929	1.73205	3	3	-0.0231807	-0.251355	0.251355
sp|Q91VW3|SH3L3_MOUSE	Q91VW3	SH3 domain-binding glutamic acid-rich-like protein 3	Sh3bgrl3	0.508197	1.20645	115.007	457	199.197	791.547	3.97368	1.73205	1.73205	3	3	0.00901269	0.124447	0.124447
sp|P68373|TBA1C_MOUSE	P68373	Tubulin alpha-1C chain	Tuba1c	0.514002	1.21039	4984.93	6302.33	2948.87	1217.62	1.26428	0.591557	0.193201	3	3	0.0840169	0.58728	0.58728
sp|P48678|LMNA_MOUSE	P48678	Prelamin-A/C [Cleaved into: Lamin-A/C]	Lmna	0.521784	1.21889	6995.1	10702.7	5884.52	7016.34	1.53003	0.841235	0.655565	3	3	0.0599558	0.247641	0.247641
sp|Q8BHN3|GANAB_MOUSE	Q8BHN3	Neutral alpha-glucosidase AB	Ganab	0.525691	1.21827	584.927	961.947	508.213	791.362	1.64456	0.868849	0.822668	3	3	0.034818	0.448987	0.448987
sp|Q60930|VDAC2_MOUSE	Q60930	Voltage-dependent anion-selective channel protein 2	Vdac2	0.528603	1.21537	2032.99	2832.4	1091.26	1686.87	1.39322	0.536774	0.595563	3	3	0.0315846	0.278779	0.278779
sp|Q9R0P3|ESTD_MOUSE	Q9R0P3	S-formylglutathione hydrolase	Esd	0.529268	1.20739	908.437	593.287	470.523	638.8	0.653085	0.517948	1.07671	3	3	-0.0308277	-0.433034	0.433034
sp|P13020|GELS_MOUSE	P13020	Gelsolin	Gsn	0.533152	1.20682	3967.4	2895.2	2513.96	1054.88	0.729747	0.633655	0.364353	3	3	-0.0530405	-0.402132	0.402132
sp|P56135|ATPK_MOUSE	P56135	ATP synthase subunit f, mitochondrial	Atp5mf	0.534525	1.20063	1384.87	863.6	1286.97	336.119	0.623598	0.92931	0.389207	3	3	0.00359603	0.0390394	0.0390394
sp|P11499|HS90B_MOUSE	P11499	Heat shock protein HSP 90-beta	Hsp90ab1	0.54371	1.21193	1122.17	2039.53	1943.65	1403.37	1.81749	1.73205	0.688085	3	3	0.02542	0.205808	0.205808
sp|Q7SIG6|ASAP2_MOUSE	Q7SIG6	Arf-GAP with SH3 domain, ANK repeat and PH domain-containing protein 2	Asap2	0.545683	1.20712	92.9167	155.91	160.936	38.4722	1.67796	1.73205	0.246759	3	3	0.0132521	0.408495	0.408495
sp|Q61703|ITIH2_MOUSE	Q61703	Inter-alpha-trypsin inhibitor heavy chain H2	Itih2	0.548152	1.20346	7016.57	5115.9	4526	2183.34	0.729117	0.645045	0.426775	3	3	-0.094564	-0.529118	0.529118
sp|Q91YQ5|RPN1_MOUSE	Q91YQ5	Dolichyl-diphosphooligosaccharide--protein glycosyltransferase subunit 1	Rpn1	0.548824	1.19594	462.093	665.967	460.855	281.38	1.4412	0.99732	0.422513	3	3	0.00705042	0.120356	0.120356
sp|P62880|GBB2_MOUSE	P62880	Guanine nucleotide-binding protein G	Gnb2	0.549048	1.18757	495.317	946.393	481.675	1094.06	1.91068	0.972459	1.15603	3	3	0.017363	0.199213	0.199213
sp|P35564|CALX_MOUSE	P35564	Calnexin	Canx	0.549224	1.17922	1162.29	923.63	596.191	211.981	0.794666	0.512946	0.229509	3	3	-0.0423828	-0.66839	0.66839
sp|P09103|PDIA1_MOUSE	P09103	Protein disulfide-isomerase	P4hb	0.551374	1.17519	6913.57	6107.53	1363.41	1661.36	0.883413	0.197208	0.272018	3	3	-0.0319583	-0.273541	0.273541
sp|Q99P72|RTN4_MOUSE	Q99P72	Reticulon-4	Rtn4	0.551397	1.16672	2032.27	2641.5	455.868	1559.27	1.29978	0.224315	0.590296	3	3	0.0575004	0.566086	0.566086
sp|P05555|ITAM_MOUSE	P05555	Integrin alpha-M	Itgam	0.552964	1.16162	481.067	154.27	833.232	267.203	0.320683	1.73205	1.73205	3	3	-0.0110084	-0.147699	0.147699
sp|P23780|BGAL_MOUSE	P23780	Beta-galactosidase	Glb1	0.560094	1.1682	915.633	2270.01	1585.92	3338.24	2.47917	1.73205	1.47059	3	3	0.0225782	0.14753	0.14753
sp|Q8BU30|SYIC_MOUSE	Q8BU30	Isoleucine--tRNA ligase, cytoplasmic	Iars1	0.560585	1.16093	90.0133	168.607	155.908	147.678	1.87313	1.73205	0.875871	3	3	0.0191836	0.520043	0.520043
sp|P02535|K1C10_MOUSE	P02535	Keratin, type I cytoskeletal 10	Krt10	0.562014	1.15569	522.813	834.37	750.373	408.897	1.59592	1.43526	0.490066	3	3	0.0112012	0.152246	0.152246
sp|P05202|AATM_MOUSE	P05202	Aspartate aminotransferase, mitochondrial	Got2	0.563504	1.15065	3072.01	1904.73	2162.65	2378.18	0.620028	0.703986	1.24856	3	3	-0.0644072	-0.451445	0.451445
sp|Q69ZZ6|TMCC1_MOUSE	Q69ZZ6	Transmembrane and coiled-coil domains protein 1	Tmcc1	0.564957	1.14561	2261.17	1435.3	1995.8	1108.89	0.634762	0.882643	0.77258	3	3	-0.0398214	-0.331245	0.331245
sp|P47877|IBP2_MOUSE	P47877	Insulin-like growth factor-binding protein 2	Igfbp2	0.56534	1.13848	444.147	727.243	461.813	632.872	1.63739	1.03977	0.870234	3	3	0.0259139	0.368001	0.368001
sp|Q9R112|SQOR_MOUSE	Q9R112	Sulfide:quinone oxidoreductase, mitochondrial	Sqor	0.570334	1.14067	1008.67	596.023	1141.03	194.374	0.590902	1.13123	0.326119	3	3	-0.0448895	-0.52477	0.52477
sp|Q8VBX6|MPDZ_MOUSE	Q8VBX6	Multiple PDZ domain protein	Mpdz	0.572508	1.13723	51009	81309.7	42769.1	74030.9	1.59403	0.838461	0.910481	3	3	0.508942	0.692441	0.692441
sp|Q8CAQ8|MIC60_MOUSE	Q8CAQ8	MICOS complex subunit Mic60	Immt	0.575129	1.13471	664.663	455.193	580.52	131.753	0.684848	0.873405	0.289444	3	3	-0.0211149	-0.344389	0.344389
sp|P51660|DHB4_MOUSE	P51660	Peroxisomal multifunctional enzyme type 2	Hsd17b4	0.575232	1.1273	125.01	353.433	216.524	612.164	2.82724	1.73205	1.73205	3	3	0.00595605	0.0930152	0.0930152
sp|Q8BH59|CMC1_MOUSE	Q8BH59	Calcium-binding mitochondrial carrier protein Aralar1	Slc25a12	0.57575	1.12079	509.207	278.72	607.812	247.109	0.547361	1.19364	0.886587	3	3	-0.0304398	-0.472937	0.472937
sp|Q99KI0|ACON_MOUSE	Q99KI0	Aconitate hydratase, mitochondrial	Aco2	0.580336	1.12224	123.877	276.69	214.561	384.736	2.23359	1.73205	1.3905	3	3	0.00472044	0.0895534	0.0895534
sp|Q6IRU2|TPM4_MOUSE	Q6IRU2	Tropomyosin alpha-4 chain	Tpm4	0.583916	1.12173	195.36	71.58	338.373	123.98	0.3664	1.73205	1.73205	3	3	-0.0105886	-0.222189	0.222189
sp|Q9DBG6|RPN2_MOUSE	Q9DBG6	Dolichyl-diphosphooligosaccharide--protein glycosyltransferase subunit 2	Rpn2	0.585666	1.11774	195.35	387.263	338.356	448.046	1.98241	1.73205	1.15695	3	3	0.032726	0.550276	0.550276
sp|P67778|PHB_MOUSE	P67778	Prohibitin 1	Phb1	0.586943	1.1129	1194.23	1613.21	1038.74	658.925	1.35084	0.869799	0.408455	3	3	0.0455663	0.517701	0.517701
sp|P56480|ATPB_MOUSE	P56480	ATP synthase subunit beta, mitochondrial	Atp5f1b	0.587107	1.10603	18004	24798	12620	15459.1	1.37736	0.700956	0.623401	3	3	0.0962619	0.271538	0.271538
sp|Q8K0E8|FIBB_MOUSE	Q8K0E8	Fibrinogen beta chain [Cleaved into: Fibrinopeptide B; Fibrinogen beta chain]	Fgb	0.587298	1.0993	2347.19	1420.98	2626.47	714.846	0.605395	1.11899	0.503067	3	3	-0.0719413	-0.549486	0.549486
sp|Q61598|GDIB_MOUSE	Q61598	Rab GDP dissociation inhibitor beta	Gdi2	0.588436	1.09442	335.6	125.17	581.276	216.801	0.372974	1.73205	1.73205	3	3	-0.0137895	-0.220646	0.220646
sp|Q8CCH7|FOG2_MOUSE	Q8CCH7	Zinc finger protein ZFPM2	Zfpm2	0.589049	1.08862	2207.83	3709.17	2213.17	3841.96	1.68	1.00242	1.0358	3	3	0.113036	0.676605	0.676605
sp|P62874|GBB1_MOUSE	P62874	Guanine nucleotide-binding protein G	Gnb1	0.590544	1.08452	1244.13	679.4	1191.72	1176.76	0.546083	0.957868	1.73205	3	3	-0.0611976	-0.596119	0.596119
sp|P28798|GRN_MOUSE	P28798	Progranulin	Grn	0.59595	1.08761	3434.77	1766.84	4801.77	1471.87	0.5144	1.39799	0.833051	3	3	-0.0428143	-0.240976	0.240976
sp|Q01768|NDKB_MOUSE	Q01768	Nucleoside diphosphate kinase B	Nme2	0.599234	1.08681	757.7	1246.67	1312.38	697.261	1.64533	1.73205	0.5593	3	3	0.0250013	0.258778	0.258778
sp|Q9R1Q7|PLP2_MOUSE	Q9R1Q7	Proteolipid protein 2	Plp2	0.602639	1.08624	585.09	373.063	508.622	405.843	0.637617	0.869306	1.08787	3	3	-0.0300362	-0.470004	0.470004
sp|Q8BFR5|EFTU_MOUSE	Q8BFR5	Elongation factor Tu, mitochondrial	Tufm	0.612223	1.09674	302.683	461.617	375.974	331.788	1.52508	1.24214	0.718752	3	3	0.0113558	0.202622	0.202622
sp|Q9ET22|DPP2_MOUSE	Q9ET22	Dipeptidyl peptidase 2	Dpp7	0.613551	1.09242	1565	3055.55	2710.66	3865.21	1.95243	1.73205	1.26498	3	3	0.0249881	0.145329	0.145329
sp|Q32NZ6|TMC5_MOUSE	Q32NZ6	Transmembrane channel-like protein 5	Tmc5	0.615513	1.08927	5950.97	10169.2	4319.38	12724	1.70883	0.725828	1.25123	3	3	0.00251657	0.00867718	0.00867718
sp|O70133|DHX9_MOUSE	O70133	ATP-dependent RNA helicase A	Dhx9	0.619954	1.09052	345.77	213.753	383.695	185.241	0.618195	1.10968	0.866613	3	3	0.00333575	0.0646202	0.0646202
sp|Q791V5|MTCH2_MOUSE	Q791V5	Mitochondrial carrier homolog 2	Mtch2	0.620253	1.08451	262.637	117.38	454.9	115.022	0.446929	1.73205	0.979914	3	3	-0.00327624	-0.0604808	0.0604808
sp|P58771|TPM1_MOUSE	P58771	Tropomyosin alpha-1 chain	Tpm1	0.621678	1.08054	369.2	207.843	487.484	190.624	0.562956	1.32038	0.91715	3	3	-0.0251699	-0.439989	0.439989
sp|P63101|1433Z_MOUSE	P63101	14-3-3 protein zeta/delta	Ywhaz	0.624092	1.07831	661.567	280.613	1145.87	486.037	0.424165	1.73205	1.73205	3	3	-0.0523069	-0.593091	0.593091
sp|P12787|COX5A_MOUSE	P12787	Cytochrome c oxidase subunit 5A, mitochondrial	Cox5a	0.624715	1.07304	124.547	210.9	215.721	182.66	1.69334	1.73205	0.866098	3	3	0.0160534	0.381987	0.381987
sp|P56399|UBP5_MOUSE	P56399	Ubiquitin carboxyl-terminal hydrolase 5	Usp5	0.624985	1.06723	133.417	56.76	231.084	98.3112	0.425434	1.73205	1.73205	3	3	-0.00824466	-0.20814	0.20814
sp|P35700|PRDX1_MOUSE	P35700	Peroxiredoxin-1	Prdx1	0.630245	1.06995	13022.3	16384.6	6115.04	9371.75	1.2582	0.469582	0.571984	3	3	0.0384285	0.145407	0.145407
sp|P35282|RAB21_MOUSE	P35282	Ras-related protein Rab-21	Rab21	0.632542	1.06764	173.92	75.8567	301.238	131.388	0.436158	1.73205	1.73205	3	3	-0.00930753	-0.20555	0.20555
sp|P16675|PPGB_MOUSE	P16675	Lysosomal protective protein	Ctsa	0.632999	1.06227	3865.73	6780.68	5480.96	8102.93	1.75405	1.41783	1.195	3	3	0.0363581	0.147177	0.147177
sp|Q9D3D9|ATPD_MOUSE	Q9D3D9	ATP synthase subunit delta, mitochondrial	Atp5f1d	0.638963	1.06616	1098.37	1665.32	1300.37	1436.52	1.51617	1.18391	0.862606	3	3	0.0507987	0.462297	0.462297
sp|Q62230|SN_MOUSE	Q62230	Sialoadhesin	Siglec1	0.639041	1.06023	543.743	309.39	737.031	314.023	0.569	1.35548	1.01498	3	3	-0.028316	-0.400764	0.400764
sp|Q45VK7|DYHC2_MOUSE	Q45VK7	Cytoplasmic dynein 2 heavy chain 1	Dync2h1	0.642451	1.05986	13484.2	17184.7	10484.8	7314.86	1.27444	0.777561	0.42566	3	3	0.131409	0.465732	0.465732
sp|P62855|RS26_MOUSE	P62855	40S ribosomal protein S26	Rps26	0.645646	1.05915	369.163	568.113	487.414	494.262	1.53892	1.32032	0.870007	3	3	-0.0163527	-0.248789	0.248789
sp|P26443|DHE3_MOUSE	P26443	Glutamate dehydrogenase 1, mitochondrial	Glud1	0.646496	1.05462	3642.03	4724.93	3189.53	2044.29	1.29733	0.875756	0.432661	3	3	0.0513761	0.33461	0.33461
sp|Q9D1L9|LTOR5_MOUSE	Q9D1L9	Ragulator complex protein LAMTOR5	Lamtor5	0.650113	1.05463	378.433	600.683	655.466	434.497	1.58729	1.73205	0.723337	3	3	0.0153042	0.218845	0.218845
sp|Q07797|LG3BP_MOUSE	Q07797	Galectin-3-binding protein	Lgals3bp	0.65289	1.05328	123.883	213.757	214.572	238.486	1.72547	1.73205	1.11569	3	3	0.0222263	0.497738	0.497738
sp|Q9JHU4|DYHC1_MOUSE	Q9JHU4	Cytoplasmic dynein 1 heavy chain 1	Dync1h1	0.657886	1.05551	160.363	75.68	277.757	131.082	0.471928	1.73205	1.73205	3	3	-0.00499117	-0.114283	0.114283
sp|Q6IFZ6|K2C1B_MOUSE	Q6IFZ6	Keratin, type II cytoskeletal 1b	Krt77	0.663799	1.05918	420.08	263.277	574.226	79.2494	0.62673	1.36694	0.301012	3	3	-0.0287928	-0.48013	0.48013
sp|P47754|CAZA2_MOUSE	P47754	F-actin-capping protein subunit alpha-2	Capza2	0.666863	1.05828	330.673	552.24	572.743	597.008	1.67005	1.73205	1.08107	3	3	0.0147979	0.206605	0.206605
sp|Q9D051|ODPB_MOUSE	Q9D051	Pyruvate dehydrogenase E1 component subunit beta, mitochondrial	Pdhb	0.677874	1.06994	240.617	405.607	416.76	484.407	1.6857	1.73205	1.19428	3	3	0.0326585	0.519288	0.519288
sp|Q60597|ODO1_MOUSE	Q60597	2-oxoglutarate dehydrogenase, mitochondrial	Ogdh	0.680485	1.06829	351.5	509.903	608.816	111.496	1.45065	1.73205	0.218661	3	3	0.0147181	0.237841	0.237841
sp|Q9CQR2|RS21_MOUSE	Q9CQR2	40S ribosomal protein S21	Rps21	0.681332	1.0639	275.813	381.533	244.212	334.644	1.3833	0.885425	0.877104	3	3	0.0211475	0.417735	0.417735
sp|P07356|ANXA2_MOUSE	P07356	Annexin A2	Anxa2	0.687268	1.06746	4891.77	6938.1	5683.86	5887.56	1.41832	1.16192	0.848584	3	3	0.0232571	0.103413	0.103413
sp|Q6IFX2|K1C42_MOUSE	Q6IFX2	Keratin, type I cytoskeletal 42	Krt42	0.690253	1.06642	643.767	366.433	1115.04	111.762	0.569202	1.73205	0.305	3	3	-0.0384526	-0.462151	0.462151
sp|P20918|PLMN_MOUSE	P20918	Plasminogen	Plg	0.694877	1.06792	743.91	571.213	668.713	236.224	0.767853	0.898916	0.413547	3	3	-0.00150116	-0.0226871	0.0226871
sp|P60843|IF4A1_MOUSE	P60843	Eukaryotic initiation factor 4A-I	Eif4a1	0.70051	1.07094	220.43	337.92	381.796	310.705	1.533	1.73205	0.919463	3	3	0.00286571	0.0520072	0.0520072
sp|P50446|K2C6A_MOUSE	P50446	Keratin, type II cytoskeletal 6A	Krt6a	0.703301	1.0696	160.347	85.8967	277.729	148.777	0.535693	1.73205	1.73205	3	3	-0.00441413	-0.100151	0.100151
sp|P20060|HEXB_MOUSE	P20060	Beta-hexosaminidase subunit beta	Hexb	0.703474	1.06432	7124.7	11469.2	10249.4	15277.6	1.60978	1.43857	1.33205	3	3	0.0245042	0.072758	0.072758
sp|Q8VDD5|MYH9_MOUSE	Q8VDD5	Myosin-9	Myh9	0.710518	1.06944	3534.13	4267.9	2315.41	2191.53	1.20762	0.655156	0.513492	3	3	0.00907956	0.0647939	0.0647939
sp|P51569|AGAL_MOUSE	P51569	Alpha-galactosidase A	Gla	0.711662	1.06567	954.297	687.753	994.759	602.489	0.720691	1.0424	0.876024	3	3	-0.0334569	-0.395338	0.395338
sp|P11087|CO1A1_MOUSE	P11087	Collagen alpha-1	Col1a1	0.714587	1.06459	9002.13	7903.87	4125.25	2539.71	0.877999	0.458252	0.321325	3	3	0.030609	0.177251	0.177251
sp|Q571E4|GALNS_MOUSE	Q571E4	N-acetylgalactosamine-6-sulfatase	Galns	0.715912	1.06115	1638.37	2237.25	1067.87	2430.48	1.36553	0.651788	1.08637	3	3	0.0056549	0.0442398	0.0442398
sp|Q8CGP2|H2B1P_MOUSE	Q8CGP2	Histone H2B type 1-P	Hist1h2bp	0.72205	1.06484	2203.81	1440.31	3210	1301.93	0.653554	1.45657	0.903921	3	3	0.00442622	0.0303267	0.0303267
sp|Q8BP67|RL24_MOUSE	Q8BP67	60S ribosomal protein L24	Rpl24	0.726636	1.06622	327.84	235.593	354.946	235.505	0.718623	1.08268	0.999625	3	3	0.011245	0.219777	0.219777
sp|P08752|GNAI2_MOUSE	P08752	Guanine nucleotide-binding protein G	Gnai2	0.73128	1.06767	707.093	547.317	725.341	195.806	0.774037	1.02581	0.357756	3	3	0.00609977	0.0897942	0.0897942
sp|Q60715|P4HA1_MOUSE	Q60715	Prolyl 4-hydroxylase subunit alpha-1	P4ha1	0.731534	1.06273	369.18	254.02	487.435	237.118	0.688065	1.32032	0.933463	3	3	-0.0330941	-0.573563	0.573563
sp|Q9QXS1|PLEC_MOUSE	Q9QXS1	Plectin	Plec	0.738241	1.06716	1236.66	1033.78	878.194	436.719	0.835946	0.710132	0.422447	3	3	-0.024458	-0.315259	0.315259
sp|Q8QZY6|TSN14_MOUSE	Q8QZY6	Tetraspanin-14	Tspan14	0.740065	1.06453	3729.7	4978.4	4890.2	3614.94	1.3348	1.31115	0.726124	3	3	-0.0193962	-0.100416	0.100416
sp|P51885|LUM_MOUSE	P51885	Lumican	Lum	0.740187	1.05948	1395.93	1841.71	400.866	2134.72	1.31934	0.287167	1.1591	3	3	0.0569511	0.493353	0.493353
sp|Q8BLF1|NCEH1_MOUSE	Q8BLF1	Neutral cholesterol ester hydrolase 1	Nceh1	0.74083	1.05523	341.87	241.833	441.092	210.397	0.707384	1.29023	0.870009	3	3	0.00849146	0.155083	0.155083
sp|P17742|PPIA_MOUSE	P17742	Peptidyl-prolyl cis-trans isomerase A	Ppia	0.743946	1.05453	510.6	330.163	884.385	122.044	0.646618	1.73205	0.369646	3	3	0.000318846	0.00430925	0.00430925
sp|Q8BG05|ROA3_MOUSE	Q8BG05	Heterogeneous nuclear ribonucleoprotein A3	Hnrnpa3	0.747914	1.05503	61.94	37.08	107.283	64.2244	0.598644	1.73205	1.73205	3	3	-0.00458952	-0.165783	0.165783
sp|P01027|CO3_MOUSE	P01027	Complement C3	C3	0.749579	1.05229	1487.73	1267.33	824.052	753.004	0.851855	0.553898	0.594164	3	3	-0.00259584	-0.0313854	0.0313854
sp|P62814|VATB2_MOUSE	P62814	V-type proton ATPase subunit B, brain isoform	Atp6v1b2	0.753333	1.0525	1304.76	1760.75	1858.91	1431.7	1.34948	1.42472	0.813121	3	3	0.0299929	0.250182	0.250182
sp|P48036|ANXA5_MOUSE	P48036	Annexin A5	Anxa5	0.753724	1.04804	16189.2	20741.4	10343.5	21059.7	1.28118	0.638913	1.01535	3	3	0.0132651	0.0349915	0.0349915
sp|Q640M1|UT14A_MOUSE	Q640M1	U3 small nucleolar RNA-associated protein 14 homolog A	Utp14a	0.754338	1.04392	94.9233	156.18	164.412	270.512	1.64533	1.73205	1.73205	3	3	0.00440648	0.100075	0.100075
sp|P97821|CATC_MOUSE	P97821	Dipeptidyl peptidase 1	Ctsc	0.756082	1.0414	1115.4	1578.61	1008.73	2190.55	1.41529	0.904366	1.38765	3	3	-0.00818637	-0.0673652	0.0673652
sp|P28301|LYOX_MOUSE	P28301	Protein-lysine 6-oxidase	Lox	0.756521	1.03711	92.9133	56.76	160.931	98.3112	0.610892	1.73205	1.73205	3	3	-0.00553204	-0.162797	0.162797
sp|Q9CRD2|EMC2_MOUSE	Q9CRD2	ER membrane protein complex subunit 2	Emc2	0.756656	1.03245	307.233	197.457	532.144	212.359	0.642693	1.73205	1.07547	3	3	-0.0311218	-0.525438	0.525438
sp|P62806|H4_MOUSE	P62806	Histone H4	H4c1	0.758253	1.02981	55549.3	44493.9	41758.8	40395.4	0.80098	0.751742	0.907887	3	3	-0.133018	-0.223037	0.223037
sp|P11438|LAMP1_MOUSE	P11438	Lysosome-associated membrane glycoprotein 1	Lamp1	0.759399	1.02659	190.74	278.393	330.371	324.297	1.45954	1.73205	1.16489	3	3	0.00100987	0.0189708	0.0189708
sp|Q8BTM8|FLNA_MOUSE	Q8BTM8	Filamin-A	Flna	0.763758	1.02773	4288.03	4807.17	2470.6	1306.24	1.12107	0.57616	0.271728	3	3	0.00167227	0.0127889	0.0127889
sp|P08226|APOE_MOUSE	P08226	Apolipoprotein E	Apoe	0.765584	1.02546	433.307	537.023	508.212	241.971	1.23936	1.17287	0.450578	3	3	-0.00315943	-0.0538439	0.0538439
sp|P19324|SERPH_MOUSE	P19324	Serpin H1	Serpinh1	0.770973	1.02796	2632.64	2296.17	1552.79	1043.51	0.872192	0.589821	0.454457	3	3	-0.0436673	-0.408319	0.408319
sp|P29391|FRIL1_MOUSE	P29391	Ferritin light chain 1	Ftl1	0.775766	1.02965	12484.1	9885.9	9885.59	10970.6	0.791881	0.791857	1.10972	3	3	-0.0963705	-0.320822	0.320822
sp|P14824|ANXA6_MOUSE	P14824	Annexin A6	Anxa6	0.780841	1.0317	966.163	714.717	1279.62	710.313	0.739747	1.32443	0.993838	3	3	-0.00561318	-0.0593735	0.0593735
sp|P10605|CATB_MOUSE	P10605	Cathepsin B	Ctsb	0.782336	1.02902	25323.1	20004.2	21840.3	22251.5	0.78996	0.862467	1.11234	3	3	-0.10472	-0.240004	0.240004
sp|P14602|HSPB1_MOUSE	P14602	Heat shock protein beta-1	Hspb1	0.78425	1.02691	9210.6	10479.1	3771.82	6487.52	1.13772	0.409509	0.619091	3	3	0.0678449	0.316975	0.316975
sp|P49182|HEP2_MOUSE	P49182	Heparin cofactor 2	Serpind1	0.78709	1.02603	1588.97	1234.06	1261.64	1714.47	0.776638	0.793997	1.3893	3	3	-0.00422813	-0.0370954	0.0370954
sp|P97429|ANXA4_MOUSE	P97429	Annexin A4	Anxa4	0.788879	1.02379	1435.46	1173.5	911.93	1296.3	0.817506	0.635286	1.10465	3	3	-0.0420173	-0.427253	0.427253
sp|Q8BFR4|GNS_MOUSE	Q8BFR4	N-acetylglucosamine-6-sulfatase	Gns	0.789668	1.02028	1854.85	2420.3	2458.48	2398.05	1.30485	1.32544	0.990808	3	3	0.00416136	0.028747	0.028747
sp|Q9Z0J0|NPC2_MOUSE	Q9Z0J0	NPC intracellular cholesterol transporter 2	Npc2	0.792331	1.01921	379.133	264.773	656.678	253.185	0.698365	1.73205	0.956234	3	3	-0.00184248	-0.02812	0.02812
sp|Q01853|TERA_MOUSE	Q01853	Transitional endoplasmic reticulum ATPase	Vcp	0.794625	1.01768	385.9	502.12	668.398	276.931	1.30117	1.73205	0.551523	3	3	0.0084424	0.127096	0.127096
sp|P10126|EF1A1_MOUSE	P10126	Elongation factor 1-alpha 1	Eef1a1	0.79678	1.01598	1699.61	1501.34	1021.91	715.983	0.883346	0.60126	0.476896	3	3	-0.000518558	-0.00594509	0.00594509
sp|P24270|CATA_MOUSE	P24270	Catalase	Cat	0.796947	1.01178	7448.4	8529.43	3296.51	5957.95	1.14514	0.442579	0.698516	3	3	0.0515812	0.25315	0.25315
sp|P07724|ALBU_MOUSE	P07724	Albumin	Alb	0.799121	1.01014	1368670	1280330	379454	415368	0.93546	0.277244	0.324422	3	3	-0.256893	-0.138717	0.138717
sp|Q3TTY5|K22E_MOUSE	Q3TTY5	Keratin, type II cytoskeletal 2 epidermal	Krt2	0.800552	1.00759	330.987	409.183	310.053	394.45	1.23625	0.936754	0.963993	3	3	0.0267113	0.483024	0.483024
sp|P62962|PROF1_MOUSE	P62962	Profilin-1	Pfn1	0.803947	1.00752	439.1	583.993	760.544	562.982	1.32998	1.73205	0.964021	3	3	0.00291216	0.0383518	0.0383518
sp|P35293|RAB18_MOUSE	P35293	Ras-related protein Rab-18	Rab18	0.80637	1.00624	404.667	484.753	470.525	243.401	1.19791	1.16275	0.502114	3	3	-0.00850986	-0.149798	0.149798
sp|Q6PDM2|SRSF1_MOUSE	Q6PDM2	Serine/arginine-rich splicing factor 1	Srsf1	0.807174	1.00296	307.26	219.557	532.19	237.114	0.714563	1.73205	1.07996	3	3	-0.0169737	-0.284917	0.284917
sp|Q3V3R1|C1TM_MOUSE	Q3V3R1	Monofunctional C1-tetrahydrofolate synthase, mitochondrial	Mthfd1l	0.813499	1.00653	253.277	193.237	241.554	334.696	0.762947	0.953715	1.73205	3	3	-0.00532186	-0.106162	0.106162
sp|Q8VE96|S35F6_MOUSE	Q8VE96	Solute carrier family 35 member F6	Slc35f6	0.818958	1.00901	342.967	250.237	594.036	281.17	0.729624	1.73205	1.12362	3	3	-0.00843025	-0.133304	0.133304
sp|P02104|HBE_MOUSE	P02104	Hemoglobin subunit epsilon-Y2	Hbb-y	0.820879	1.00713	123667	134266	55939.7	51358.8	1.0857	0.45234	0.382516	3	3	0.113353	0.166758	0.166758
sp|P47738|ALDH2_MOUSE	P47738	Aldehyde dehydrogenase, mitochondrial	Aldh2	0.826982	1.01037	12458.3	11146.1	8358.5	5003.77	0.894675	0.670918	0.448924	3	3	-0.0432839	-0.17783	0.17783
sp|Q9JKF1|IQGA1_MOUSE	Q9JKF1	Ras GTPase-activating-like protein IQGAP1	Iqgap1	0.829041	1.00867	92.86	66.5333	160.838	115.239	0.716491	1.73205	1.73205	3	3	0.00655726	0.189049	0.189049
sp|P11835|ITB2_MOUSE	P11835	Integrin beta-2	Itgb2	0.830453	1.00619	263.013	319.703	243.655	353.924	1.21554	0.926398	1.10704	3	3	0.0267504	0.523373	0.523373
sp|P30355|AL5AP_MOUSE	P30355	Arachidonate 5-lipoxygenase-activating protein	Alox5ap	0.830824	1.00248	698.2	587.693	617.566	568.621	0.841726	0.884512	0.967548	3	3	-0.0167555	-0.234539	0.234539
sp|Q9CZU6|CISY_MOUSE	Q9CZU6	Citrate synthase, mitochondrial	Cs	0.831532	0.999207	1608.21	1750.43	994.748	433.313	1.08843	0.618542	0.247546	3	3	0.00368653	0.0453913	0.0453913
sp|P47963|RL13_MOUSE	P47963	60S ribosomal protein L13	Rpl13	0.83164	0.995241	122.87	156.007	212.817	136.76	1.26969	1.73205	0.876632	3	3	0.000626607	0.0159785	0.0159785
sp|Q8R1K1|UBAC2_MOUSE	Q8R1K1	Ubiquitin-associated domain-containing protein 2	Ubac2	0.832883	0.992661	3611.1	3978.57	2310.56	1628.23	1.10176	0.63985	0.409249	3	3	0.00476969	0.0363876	0.0363876
sp|Q80X90|FLNB_MOUSE	Q80X90	Filamin-B	Flnb	0.833512	0.989372	216.777	156.77	375.468	271.534	0.723187	1.73205	1.73205	3	3	0.0102287	0.192738	0.192738
sp|Q91W90|TXND5_MOUSE	Q91W90	Thioredoxin domain-containing protein 5	Txndc5	0.833647	0.985526	592.61	480.783	515.021	694.002	0.811298	0.869072	1.44348	3	3	-0.0295955	-0.40834	0.40834
sp|Q8BG07|PLD4_MOUSE	Q8BG07	5'-3' exonuclease PLD4	Pld4	0.836405	0.984799	204.893	266.087	354.886	324.767	1.29866	1.73205	1.22053	3	3	0.0211604	0.391364	0.391364
sp|O35604|NPC1_MOUSE	O35604	NPC intracellular cholesterol transporter 1	Npc1	0.837085	0.981642	287.947	362.6	498.738	314.033	1.25926	1.73205	0.866058	3	3	0.0152064	0.254097	0.254097
sp|P45952|ACADM_MOUSE	P45952	Medium-chain specific acyl-CoA dehydrogenase, mitochondrial	Acadm	0.839395	0.980413	748.78	651.437	762.607	162.728	0.869997	1.01847	0.249799	3	3	-0.0268629	-0.390275	0.390275
sp|Q9DCX2|ATP5H_MOUSE	Q9DCX2	ATP synthase subunit d, mitochondrial	Atp5pd	0.841418	0.978861	350.937	294.99	307.287	334.193	0.840579	0.87562	1.1329	3	3	-0.00269529	-0.0513235	0.0513235
sp|O88569|ROA2_MOUSE	O88569	Heterogeneous nuclear ribonucleoproteins A2/B1	Hnrnpa2b1	0.847673	0.982224	627.293	740.633	711.754	641.524	1.18068	1.13464	0.866183	3	3	0.0251369	0.329545	0.329545
sp|P18242|CATD_MOUSE	P18242	Cathepsin D	Ctsd	0.852079	0.983427	21235.3	17871.6	22660	18573.5	0.841597	1.06709	1.03928	3	3	-0.0692463	-0.164197	0.164197
sp|Q8BSL7|ARF2_MOUSE	Q8BSL7	ADP-ribosylation factor 2	Arf2	0.853628	0.981336	840.727	966.48	803.273	761.917	1.14958	0.955451	0.788342	3	3	0.0172025	0.20985	0.20985
sp|P17182|ENOA_MOUSE	P17182	Alpha-enolase	Eno1	0.858197	0.98272	1459.27	1563.63	465.852	826.676	1.07152	0.319237	0.52869	3	3	0.0186437	0.2457	0.2457
sp|O08709|PRDX6_MOUSE	O08709	Peroxiredoxin-6	Prdx6	0.862594	0.983896	373.5	454.923	646.921	407.119	1.218	1.73205	0.894919	3	3	0.019217	0.282215	0.282215
sp|P20029|BIP_MOUSE	P20029	Endoplasmic reticulum chaperone BiP	Hspa5	0.871786	0.990512	14370.9	13106.6	9538.82	8431.36	0.912026	0.663761	0.643291	3	3	0.0118143	0.042525	0.042525
sp|Q3TCN2|PLBL2_MOUSE	Q3TCN2	Putative phospholipase B-like 2	Plbd2	0.872815	0.987837	5446.13	6610.77	5482.61	10475.8	1.21385	1.0067	1.58465	3	3	-0.0246662	-0.0921305	0.0921305
sp|Q8VEB4|PAG15_MOUSE	Q8VEB4	Phospholipase A2 group XV	Pla2g15	0.876114	0.987742	349.333	443.067	605.063	767.414	1.26832	1.73205	1.73205	3	3	-0.00235178	-0.030557	0.030557
sp|P63260|ACTG_MOUSE	P63260	Actin, cytoplasmic 2	Actg1	0.876946	0.984878	1830.67	1943.37	1064.32	516.443	1.06156	0.581381	0.265746	3	3	-0.00347949	-0.0410915	0.0410915
sp|O08749|DLDH_MOUSE	O08749	Dihydrolipoyl dehydrogenase, mitochondrial	Dld	0.881779	0.986511	349.86	309.737	306.13	314.082	0.885316	0.875007	1.01403	3	3	0.0175646	0.340717	0.340717
sp|Q99PL5|RRBP1_MOUSE	Q99PL5	Ribosome-binding protein 1	Rrbp1	0.895081	0.997571	61.94	75.6767	107.283	131.076	1.22177	1.73205	1.73205	3	3	-0.00120819	-0.0377252	0.0377252
sp|Q03265|ATPA_MOUSE	Q03265	ATP synthase subunit alpha, mitochondrial	Atp5f1a	0.895154	0.993859	25808.3	24737.7	5219.16	12136.8	0.958515	0.202228	0.490619	3	3	0.0130149	0.0460147	0.0460147
sp|Q62093|SRSF2_MOUSE	Q62093	Serine/arginine-rich splicing factor 2	Srsf2	0.896224	0.991278	123.883	144.343	214.572	137.946	1.16516	1.73205	0.955683	3	3	2.95303e-05	0.000751372	0.000751372
sp|Q9Z1G4|VPP1_MOUSE	Q9Z1G4	V-type proton ATPase 116 kDa subunit a 1	Atp6v0a1	0.896693	0.988054	1060.38	941.287	1420.03	456.522	0.887688	1.33917	0.484998	3	3	0.0264248	0.278056	0.278056
sp|P08905|LYZ2_MOUSE	P08905	Lysozyme C-2	Lyz2	0.905633	0.994154	7740.3	7004.43	6059.43	8075.78	0.90493	0.782842	1.15295	3	3	-0.0511496	-0.206916	0.206916
sp|P20152|VIME_MOUSE	P20152	Vimentin	Vim	0.911254	0.996577	150958	140333	103820	115175	0.92962	0.687742	0.820726	3	3	-0.101549	-0.104836	0.104836
sp|P62717|RL18A_MOUSE	P62717	60S ribosomal protein L18a	Rpl18a	0.922099	1.00468	195.597	168.707	338.783	292.209	0.862523	1.73205	1.73205	3	3	-0.00544131	-0.1046	0.1046
sp|O35405|PLD3_MOUSE	O35405	5'-3' exonuclease PLD3	Pld3	0.927575	1.00688	1159.8	1220.84	783.723	761.527	1.05263	0.67574	0.623771	3	3	-0.0134035	-0.164879	0.164879
sp|O08790|FPRS1_MOUSE	O08790	Formyl peptide receptor-related sequence 1	Fpr-s1	0.932086	1.00803	86.41	75.9733	149.667	131.59	0.879219	1.73205	1.73205	3	3	-0.00124712	-0.0359261	0.0359261
sp|Q9D0F3|LMAN1_MOUSE	Q9D0F3	Protein ERGIC-53	Lman1	0.937032	1.00964	160.347	142.32	277.729	246.505	0.887577	1.73205	1.73205	3	3	0.0163563	0.345199	0.345199
sp|Q99P91|GPNMB_MOUSE	Q99P91	Transmembrane glycoprotein NMB	Gpnmb	0.939734	1.00883	6884.53	7286.77	4882.76	7150.33	1.05843	0.709237	0.981276	3	3	-0.0519405	-0.227026	0.227026
sp|P21107|TPM3_MOUSE	P21107	Tropomyosin alpha-3 chain	Tpm3	0.941624	1.00716	273.26	247.837	473.3	308.621	0.906963	1.73205	1.24526	3	3	0.0136982	0.234383	0.234383
sp|Q91VD9|NDUS1_MOUSE	Q91VD9	NADH-ubiquinone oxidoreductase 75 kDa subunit, mitochondrial	Ndufs1	0.942733	1.00466	154.94	141.873	268.364	124.993	0.915666	1.73205	0.881017	3	3	-0.00330998	-0.0782443	0.0782443
sp|P08228|SODC_MOUSE	P08228	Superoxide dismutase [Cu-Zn]	Sod1	0.942815	1.0011	4866.7	5128.91	2899.66	5194.7	1.05388	0.595817	1.01283	3	3	-0.0155927	-0.0822238	0.0822238
sp|Q8CGP5|H2A1F_MOUSE	Q8CGP5	Histone H2A type 1-F	Hist1h2af	0.944802	0.999573	23546.9	24640.9	18049.6	18321.2	1.04646	0.766541	0.743528	3	3	0.00898246	0.0227818	0.0227818
sp|P84244|H33_MOUSE	P84244	Histone H3.3	H3-3a	0.945024	0.996199	13150.5	13977.5	14145.4	13451.6	1.06289	1.07566	0.962378	3	3	-0.00768701	-0.0223786	0.0223786
sp|Q68FD5|CLH1_MOUSE	Q68FD5	Clathrin heavy chain 1	Cltc	0.95225	1.00021	4618.6	4426.07	4289.71	2997.86	0.958313	0.92879	0.677319	3	3	0.0101295	0.0569576	0.0569576
sp|P62270|RS18_MOUSE	P62270	40S ribosomal protein S18	Rps18	0.956776	1.00136	460.333	431.013	797.321	373.728	0.936307	1.73205	0.867091	3	3	0.00887864	0.121714	0.121714
sp|P63038|CH60_MOUSE	P63038	60 kDa heat shock protein, mitochondrial	Hspd1	0.958719	0.999807	1450.37	1482.09	288.193	955.003	1.02187	0.198704	0.644364	3	3	0.0131477	0.169343	0.169343
sp|Q8VEM8|MPCP_MOUSE	Q8VEM8	Phosphate carrier protein, mitochondrial	Slc25a3	0.962778	1.00047	1927.4	1990.6	1970.69	988.345	1.03279	1.02246	0.496505	3	3	0.00870004	0.075379	0.075379
sp|P12265|BGLR_MOUSE	P12265	Beta-glucuronidase	Gusb	0.964189	0.99838	13729.6	14529.6	20283.1	20734.7	1.05827	1.47733	1.42707	3	3	-0.0263071	-0.0628397	0.0628397
sp|Q61207|SAP_MOUSE	Q61207	Prosaposin	Psap	0.96447	0.995142	7035.57	6701.55	8475.61	8784.15	0.952525	1.20468	1.31076	3	3	-0.0360193	-0.132631	0.132631
sp|P38647|GRP75_MOUSE	P38647	Stress-70 protein, mitochondrial	Hspa9	0.968504	0.995786	1936.07	1888.51	814.239	1783.81	0.975435	0.420564	0.944559	3	3	-0.0242647	-0.22293	0.22293
sp|O35114|SCRB2_MOUSE	O35114	Lysosome membrane protein 2	Scarb2	0.97684	1.00083	1931.37	1965.8	1509.74	1203.58	1.01783	0.781697	0.612261	3	3	0.0191051	0.176897	0.176897
sp|P29416|HEXA_MOUSE	P29416	Beta-hexosaminidase subunit alpha	Hexa	0.980869	1.00145	2643.79	2705.2	2076.08	3615.13	1.02323	0.785266	1.33637	3	3	-0.010444	-0.065812	0.065812
sp|Q9WVA4|TAGL2_MOUSE	Q9WVA4	Transgelin-2	Tagln2	0.98108	0.998172	774.013	761.993	704.744	429.229	0.984471	0.910506	0.563297	3	3	-0.00454365	-0.0643548	0.0643548
sp|Q9JJX6|P2RX4_MOUSE	Q9JJX6	P2X purinoceptor 4	P2rx4	0.983941	0.997607	3412.3	3463.79	3078.76	2804.49	1.01509	0.902252	0.809659	3	3	0.0449467	0.283377	0.283377
sp|Q99LR1|ABD12_MOUSE	Q99LR1	Lysophosphatidylserine lipase ABHD12	Abhd12	0.985327	0.995555	99.9033	102.707	173.038	177.893	1.02806	1.73205	1.73205	3	3	-0.00275616	-0.0711844	0.0711844
sp|Q9WV54|ASAH1_MOUSE	Q9WV54	Acid ceramidase	Asah1	0.987839	0.994652	5745.28	5633.71	8803.97	8033.03	0.98058	1.53238	1.42589	3	3	-0.0168906	-0.0629506	0.0629506
sp|P27773|PDIA3_MOUSE	P27773	Protein disulfide-isomerase A3	Pdia3	0.993079	0.996492	10834.5	10787.5	6136.18	6329.5	0.995665	0.566356	0.586742	3	3	-0.0181904	-0.0788276	0.0788276
sp|Q60932|VDAC1_MOUSE	Q60932	Voltage-dependent anion-selective channel protein 1	Vdac1	0.995737	0.995737	128.643	127.613	222.817	221.033	0.991993	1.73205	1.73205	3	3	-0.000373364	-0.00857501	0.00857501
