# Supplementary material for: Proteomics and secreted lipidomics of mouse-derived bone marrow cells exposed to a lethal level of ionizing radiation
Source: Sci Rep. 2023 May 31;13:8802. doi: 10.1038/s41598-023-35924-9 (PMC10232516; doi:10.1038/s41598-023-35924-9)
Supplement: Supplementary file 3 — Supplementary Information 3. [file 41598_2023_35924_MOESM3_ESM.xlsx]

## Sheet: ANOVA
Supplemental Table S3. ANOVA test for lipidome of BMSC, BMSC-X, ODIC, and ODIC-X
Group	f.value	p.value	-LOG10(p)	FDR
PC aa C34:1	11.674	0.0027144	2.5663	0.27687
PC ae C38:2	7.8284	0.0091527	2.0385	0.41876
PC aa C34:4	6.3144	0.016694	1.7774	0.41876
lysoPC a C18:0	5.9987	0.019152	1.7178	0.41876
SM C20:2	5.8434	0.020527	1.6877	0.41876
lysoPC a C17:0	4.1919	0.046632	1.3313	0.68318
PC aa C36:6	3.8601	0.056198	1.2503	0.68318
PC ae C36:1	3.8517	0.056471	1.2482	0.68318
PC ae C38:1	3.7392	0.06028	1.2198	0.68318
PC aa C32:2	2.8588	0.1044	0.9813	0.99643
SM C24:0	2.7919	0.10918	0.96184	0.99643
PC ae C38:3	2.3522	0.14832	0.8288	0.99643
PC ae C36:3	2.2803	0.15626	0.80614	0.99643
PC ae C40:4	2.1598	0.17079	0.76755	0.99643
PC aa C38:1	1.9107	0.20637	0.68535	0.99643
SM (OH) C22:1	1.8948	0.20893	0.68001	0.99643
SM C22:3	1.7847	0.22778	0.64249	0.99643
PC ae C42:0	1.7531	0.23357	0.63158	0.99643
lysoPC a C18:1	1.7007	0.24356	0.61339	0.99643
PC ae C34:2	1.6978	0.24413	0.61238	0.99643
PC ae C42:3	1.5944	0.26545	0.57601	0.99643
SM C18:0	1.5942	0.2655	0.57593	0.99643
SM (OH) C16:1	1.4956	0.28794	0.5407	0.99643
SM (OH) C22:2	1.4829	0.29098	0.53613	0.99643
PC aa C36:1	1.4611	0.29632	0.52824	0.99643
PC aa C42:6	1.4136	0.30833	0.51098	0.99643
lysoPC a C20:4	1.3402	0.32805	0.48405	0.99643
PC aa C28:1	1.2778	0.34602	0.4609	0.99643
PC ae C40:2	1.2727	0.34754	0.459	0.99643
PC aa C36:4	1.2345	0.35914	0.44474	0.99643
PC ae C40:3	1.0926	0.40641	0.39103	0.99643
PC ae C38:0	1.0844	0.40935	0.3879	0.99643
PC aa C34:2	1.076	0.41241	0.38467	0.99643
lysoPC a C18:2	1.0656	0.41619	0.38071	0.99643
PC ae C34:3	1.0456	0.42361	0.37304	0.99643
PC aa C38:3	1.0339	0.42803	0.36852	0.99643
PC ae C44:5	1.0329	0.42842	0.36813	0.99643
PC ae C32:1	0.9648	0.45515	0.34184	0.99643
PC aa C36:5	0.95319	0.4599	0.33734	0.99643
PC ae C34:0	0.95205	0.46037	0.3369	0.99643
PC ae C36:2	0.94708	0.46241	0.33497	0.99643
SM C16:0	0.92487	0.4717	0.32634	0.99643
PC aa C32:1	0.9044	0.48044	0.31836	0.99643
PC ae C34:1	0.88218	0.49013	0.30969	0.99643
PC aa C40:4	0.85597	0.50183	0.29944	0.99643
PC aa C40:6	0.82015	0.51833	0.2854	0.99643
SM (OH) C24:1	0.79689	0.52934	0.27626	0.99643
PC aa C40:5	0.76511	0.5448	0.26376	0.99643
PC ae C36:0	0.71018	0.57264	0.24212	0.99643
lysoPC a C20:3	0.70948	0.57301	0.24184	0.99643
PC aa C34:3	0.70053	0.57768	0.23831	0.99643
PC ae C36:4	0.67604	0.59067	0.22866	0.99643
SM C18:1	0.63289	0.61427	0.21164	0.99643
PC ae C44:4	0.6125	0.62574	0.20361	0.99643
PC ae C42:4	0.60687	0.62894	0.20139	0.99643
PC ae C40:6	0.60576	0.62957	0.20095	0.99643
lysoPC a C26:1	0.58784	0.63987	0.19391	0.99643
PC aa C36:3	0.56168	0.6552	0.18362	0.99643
SM C24:1	0.56118	0.6555	0.18343	0.99643
SM C26:1	0.52338	0.67823	0.16863	0.99643
PC aa C32:0	0.51656	0.6824	0.16596	0.99643
PC aa C26:0	0.4967	0.69468	0.15822	0.99643
lysoPC a C26:0	0.49612	0.69504	0.15799	0.99643
PC aa C42:0	0.45271	0.7225	0.14116	0.99643
PC ae C42:2	0.4384	0.73173	0.13565	0.99643
PC aa C38:0	0.42527	0.74027	0.13061	0.99643
lysoPC a C28:1	0.41275	0.74848	0.12582	0.99643
PC aa C36:0	0.41146	0.74933	0.12532	0.99643
PC ae C38:4	0.40267	0.75514	0.12197	0.99643
PC aa C42:2	0.40058	0.75652	0.12118	0.99643
PC ae C40:5	0.3749	0.77365	0.11145	0.99643
PC aa C40:1	0.34649	0.79285	0.10081	0.99643
SM (OH) C14:1	0.3326	0.80231	0.095658	0.99643
PC ae C36:5	0.32494	0.80755	0.092832	0.99643
PC aa C30:2	0.32422	0.80804	0.092567	0.99643
PC aa C42:4	0.28824	0.83279	0.079464	0.99643
PC ae C32:2	0.28672	0.83384	0.07892	0.99643
PC ae C30:2	0.25173	0.85801	0.066509	0.99643
PC ae C42:5	0.25148	0.85818	0.066421	0.99643
PC aa C32:3	0.24398	0.86336	0.063809	0.99643
PC ae C42:1	0.24304	0.864	0.063484	0.99643
lysoPC a C24:0	0.2333	0.87072	0.060123	0.99643
PC ae C44:3	0.23079	0.87245	0.059261	0.99643
PC aa C30:0	0.22558	0.87603	0.057481	0.99643
SM C26:0	0.20513	0.89002	0.050601	0.99643
PC aa C42:5	0.19563	0.89647	0.047463	0.99643
PC aa C36:2	0.19547	0.89658	0.047411	0.99643
PC ae C40:1	0.18095	0.90637	0.042696	0.99643
PC aa C38:6	0.18092	0.90639	0.042687	0.99643
PC aa C42:1	0.17535	0.91011	0.040907	0.99643
PC ae C30:0	0.16964	0.91391	0.039096	0.99643
PC aa C40:3	0.15338	0.92459	0.034049	0.99643
SM C16:1	0.15183	0.9256	0.033575	0.99643
PC aa C38:4	0.15171	0.92568	0.033537	0.99643
PC ae C38:6	0.14484	0.93012	0.031459	0.99643
PC aa C40:2	0.099771	0.9579	0.018681	0.99643
PC ae C30:1	0.079832	0.96915	0.013611	0.99643
PC aa C38:5	0.074904	0.97179	0.012426	0.99643
lysoPC a C28:0	0.051229	0.98359	0.0071876	0.99643
PC ae C38:5	0.050266	0.98403	0.0069923	0.99643
PC ae C44:6	0.026573	0.99368	0.0027527	0.99643
PC aa C24:0	0.018035	0.99643	0.0015531	0.99643
